# Supplementary material for: [N′-(3-Eth­oxy-2-oxidobenzyl­idene)-4-hy­droxy-3-meth­oxy­benzohydrazidato](methanol)dioxidomolybdenum(VI)
Source: Acta Crystallogr Sect E Struct Rep Online. 2012 Mar 3;68(Pt 4):m358–9. doi: 10.1107/S1600536812008549 (PMC3343783; doi:10.1107/S1600536812008549)
Supplement: Supplementary file 1 [file e-68-0m358-sup1.cif]

##############################################################################
#                                                                            #
# This CIF contains the data in a paper accepted for publication in          #
# Acta Crystallographica Section E. It conforms to the requirements of       #
# Notes for Authors for Acta Crystallographica Section E, and has been       #
# peer reviewed under the auspices of the IUCr Commission on Journals.       #
#                                                                            #
# Full details of the Crystallographic Information File format               #
# are given in the paper "The Crystallographic Information File (CIF):       #
# a New Standard Archive File for Crystallography" by S. R. Hall, F. H.      #
# Allen and I. D. Brown [Acta Cryst. (1991), A47, 655-685].                  #
#                                                                            #
# The current version of the core CIF dictionary is obtainable from          #
# ftp://ftp.iucr.org/pub/cif_core.dic.                                       #
#                                                                            #
# Software is freely available for graphical display of the structure(s)     #
# in this CIF. For information consult the CIF software page                 #
# http://www.iucr.org/resources/cif/software.                                #
#                                                                            #
# This file may be used for bona fide research purposes within the           #
# scientific community so long as proper attribution is given to the journal # 
# article from which it was obtained.                                        #
#                                                                            #
##############################################################################
data_global
_audit_creation_method     'form.cif (version 2.0)'
_journal_data_validation_number     ?
_journal_date_recd_electronic     2012-02-24
_journal_date_accepted     2012-02-26
_journal_name_full     'Acta Crystallographica, Section E'
_journal_year     2012
_journal_volume     68
_journal_issue      4
_journal_page_first     m358
_journal_page_last     m359
_journal_paper_category     QM
_journal_paper_doi     10.1107/S1600536812008549
_journal_coeditor_code     HB6656
_publ_contact_author_name     'Shou-Xing Wang'
_publ_contact_author_address
;
Laboratory Management Center
Zaozhuang University
Zaozhuang 277160
People's Republic of China
;
_publ_contact_author_email     shouxing_wang@126.com
_publ_section_title
;\
[<i>N'</i>-(3-Ethoxy-2-oxidobenzylidene)-4-hydroxy-3-methoxybenzohydrazidato]\
(methanol)dioxidomolybdenum(VI)
;
loop_
    _publ_author_name
    _publ_author_address
    'Shou-Xing Wang'
;
Laboratory Management Center
Zaozhuang University
Zaozhuang 277160
People's Republic of China
;
data_I
_audit_creation_method     SHELXL-97
_chemical_name_systematic
;
[<i>N'</i>-(3-Ethoxy-2-oxidobenzylidene)-4-hydroxy-3-
methoxybenzohydrazidato](methanol)dioxidomolybdenum(VI)
;
_chemical_name_common     ?
_chemical_formula_moiety     'C18 H20 Mo N2 O8'
_chemical_formula_sum     'C18 H20 Mo N2 O8'
_chemical_formula_iupac     '[Mo (C17 H16 N2 O5) O2 (C H4 O)]'
_chemical_formula_weight     488.30
_chemical_melting_point     ?
_symmetry_cell_setting     monoclinic
_symmetry_space_group_name_H-M     'P 21/c'
loop_
    _symmetry_equiv_pos_as_xyz
    'x, y, z'
    '-x, y+1/2, -z+1/2'
    '-x, -y, -z'
    'x, -y-1/2, z-1/2'
_cell_length_a     10.054(2)
_cell_length_b     16.401(3)
_cell_length_c     12.233(3)
_cell_angle_alpha     90.00
_cell_angle_beta     101.946(2)
_cell_angle_gamma     90.00
_cell_volume     1973.5(7)
_cell_formula_units_Z     4
_cell_measurement_reflns_used     2809
_cell_measurement_theta_min     2.7
_cell_measurement_theta_max     25.1
_cell_measurement_temperature     298(2)
_exptl_crystal_description     block
_exptl_crystal_colour     yellow
_exptl_crystal_size_max     0.23
_exptl_crystal_size_mid     0.21
_exptl_crystal_size_min     0.20
_exptl_crystal_density_diffrn     1.643
_exptl_crystal_density_meas     ?
_exptl_crystal_density_method     'not measured'
_exptl_crystal_F_000     992
_exptl_absorpt_coefficient_mu     0.713
_exptl_absorpt_correction_type     multi-scan
_exptl_absorpt_process_details     '(SADABS; Sheldrick, 1996)'
_exptl_absorpt_correction_T_min     0.853
_exptl_absorpt_correction_T_max     0.871
_exptl_special_details
;
;
_diffrn_ambient_temperature     298(2)
_diffrn_radiation_type     MoK\a
_diffrn_radiation_wavelength     0.71073
_diffrn_radiation_source     'fine-focus sealed tube'
_diffrn_radiation_monochromator     graphite
_diffrn_measurement_device_type     'Bruker SMART CCD'
_diffrn_measurement_method     '\w scan'
_diffrn_detector_area_resol_mean     ?
_diffrn_reflns_number     11140
_diffrn_reflns_av_R_equivalents     0.0404
_diffrn_reflns_av_sigmaI/netI     0.0587
_diffrn_reflns_theta_min     2.07
_diffrn_reflns_theta_max     27.00
_diffrn_reflns_theta_full     27.00
_diffrn_measured_fraction_theta_max     0.999
_diffrn_measured_fraction_theta_full     0.999
_diffrn_reflns_limit_h_min     -12
_diffrn_reflns_limit_h_max     10
_diffrn_reflns_limit_k_min     -13
_diffrn_reflns_limit_k_max     20
_diffrn_reflns_limit_l_min     -15
_diffrn_reflns_limit_l_max     15
_diffrn_standards_number     0
_diffrn_standards_interval_count     .
_diffrn_standards_interval_time     .
_diffrn_standards_decay_%     ?
_refine_special_details
;
Refinement of <i>F</i>^2^ against ALL reflections. The weighted <i>R</i>-factor
<i>wR</i> and goodness of fit <i>S</i> are based on <i>F</i>^2^, conventional
<i>R</i>-factors <i>R</i> are based on <i>F</i>, with <i>F</i> set to zero for
negative <i>F</i>^2^. The threshold expression of <i>F</i>^2^ >
\s(<i>F</i>^2^) is used only for calculating <i>R</i>-factors(gt) <i>etc</i>.
and is not relevant to the choice of reflections for refinement.
<i>R</i>-factors based on <i>F</i>^2^ are statistically about twice as large
as those based on <i>F</i>, and <i>R</i>- factors based on ALL data will be
even larger.
;
_reflns_number_total     4300
_reflns_number_gt     3162
_reflns_threshold_expression     I>2\s(I)
_refine_ls_structure_factor_coef     Fsqd
_refine_ls_matrix_type     full
_refine_ls_R_factor_all     0.0707
_refine_ls_R_factor_gt     0.0435
_refine_ls_wR_factor_gt     0.0830
_refine_ls_wR_factor_ref     0.0933
_refine_ls_goodness_of_fit_ref     1.029
_refine_ls_restrained_S_all     1.029
_refine_ls_number_reflns     4300
_refine_ls_number_parameters     269
_refine_ls_number_restraints     1
_refine_ls_hydrogen_treatment     mixed
_refine_ls_weighting_scheme     calc
_refine_ls_weighting_details
         'calc w=1/[\s^2^(Fo^2^)+(0.0346P)^2^+1.5131P] where P=(Fo^2^+2Fc^2^)/3'
_atom_sites_solution_hydrogens     geom
_atom_sites_solution_primary     direct
_atom_sites_solution_secondary     difmap
_refine_ls_shift/su_max     0.000
_refine_ls_shift/su_mean     0.000
_refine_diff_density_max     0.624
_refine_diff_density_min     -0.694
_refine_ls_extinction_method     none
_refine_ls_extinction_coef     ?
loop_
    _atom_type_symbol
    _atom_type_description
    _atom_type_scat_dispersion_real
    _atom_type_scat_dispersion_imag
    _atom_type_scat_source
    'C' 'C' 0.0033 0.0016
                         'International Tables Vol C Tables 4.2.6.8 and 6.1.1.4'
    'H' 'H' 0.0000 0.0000
                         'International Tables Vol C Tables 4.2.6.8 and 6.1.1.4'
    'N' 'N' 0.0061 0.0033
                         'International Tables Vol C Tables 4.2.6.8 and 6.1.1.4'
    'O' 'O' 0.0106 0.0060
                         'International Tables Vol C Tables 4.2.6.8 and 6.1.1.4'
    'Mo' 'Mo' -1.6832 0.6857
                         'International Tables Vol C Tables 4.2.6.8 and 6.1.1.4'
_computing_data_collection     'SMART (Bruker, 1998)'
_computing_cell_refinement     'SAINT (Bruker, 1998)'
_computing_data_reduction     'SAINT (Bruker, 1998)'
_computing_structure_solution     'SHELXS97 (Sheldrick, 2008)'
_computing_structure_refinement     'SHELXL97 (Sheldrick, 2008)'
_computing_molecular_graphics     'SHELXTL (Sheldrick, 2008)'
_computing_publication_material     'SHELXTL (Sheldrick, 2008)'
loop_
    _atom_site_type_symbol
    _atom_site_label
    _atom_site_fract_x
    _atom_site_fract_y
    _atom_site_fract_z
    _atom_site_U_iso_or_equiv
    _atom_site_adp_type
    _atom_site_calc_flag
    _atom_site_refinement_flags
    _atom_site_occupancy
    _atom_site_symmetry_multiplicity
    _atom_site_disorder_assembly
    _atom_site_disorder_group
    Mo Mo1 0.20815(3) 0.10239(2) 0.35081(2) 0.02894(11) Uani d . 1 1 . .
    N N1 0.4173(3) 0.05321(18) 0.3574(2) 0.0250(7) Uani d . 1 1 . .
    N N2 0.5200(3) 0.08381(18) 0.4423(2) 0.0260(7) Uani d . 1 1 . .
    O O1 0.1607(2) 0.00584(16) 0.2626(2) 0.0354(6) Uani d . 1 1 . .
    O O2 -0.0005(3) -0.07464(17) 0.1042(2) 0.0449(7) Uani d . 1 1 . .
    O O3 0.3379(2) 0.15737(15) 0.4761(2) 0.0332(6) Uani d . 1 1 . .
    O O4 0.9131(2) 0.23736(17) 0.7064(2) 0.0410(7) Uani d . 1 1 . .
    O O5 0.7908(3) 0.3165(2) 0.8463(2) 0.0507(8) Uani d . 1 1 . .
    H H5 0.8685 0.3204 0.8357 0.076 Uiso calc R 1 1 . .
    O O6 0.2310(3) 0.00410(17) 0.4948(2) 0.0357(6) Uani d D 1 1 . .
    O O7 0.0629(2) 0.12772(16) 0.3944(2) 0.0381(7) Uani d . 1 1 . .
    O O8 0.2216(3) 0.16890(18) 0.2489(2) 0.0459(7) Uani d . 1 1 . .
    C C1 0.3597(4) -0.0307(2) 0.1922(3) 0.0337(9) Uani d . 1 1 . .
    C C2 0.2189(4) -0.0313(2) 0.1862(3) 0.0307(9) Uani d . 1 1 . .
    C C3 0.1332(4) -0.0746(2) 0.0993(3) 0.0355(9) Uani d . 1 1 . .
    C C4 0.1891(4) -0.1132(3) 0.0195(3) 0.0460(11) Uani d . 1 1 . .
    H H4 0.1330 -0.1412 -0.0384 0.055 Uiso calc R 1 1 . .
    C C5 0.3281(5) -0.1108(3) 0.0245(3) 0.0519(12) Uani d . 1 1 . .
    H H5A 0.3638 -0.1364 -0.0309 0.062 Uiso calc R 1 1 . .
    C C6 0.4132(4) -0.0715(3) 0.1099(3) 0.0440(11) Uani d . 1 1 . .
    H H6A 0.5065 -0.0717 0.1134 0.053 Uiso calc R 1 1 . .
    C C7 -0.0893(4) -0.1285(3) 0.0308(4) 0.0546(13) Uani d . 1 1 . .
    H H7A -0.0566 -0.1842 0.0420 0.065 Uiso calc R 1 1 . .
    H H7B -0.0922 -0.1136 -0.0464 0.065 Uiso calc R 1 1 . .
    C C8 0.4533(4) 0.0069(2) 0.2837(3) 0.0318(9) Uani d . 1 1 . .
    H H8 0.5456 -0.0029 0.2898 0.038 Uiso calc R 1 1 . .
    C C9 0.4682(3) 0.1391(2) 0.4979(3) 0.0261(8) Uani d . 1 1 . .
    C C10 0.5546(3) 0.1847(2) 0.5889(3) 0.0251(8) Uani d . 1 1 . .
    C C11 0.6961(3) 0.1855(2) 0.6019(3) 0.0276(8) Uani d . 1 1 . .
    H H11 0.7371 0.1563 0.5527 0.033 Uiso calc R 1 1 . .
    C C12 0.7752(3) 0.2295(2) 0.6876(3) 0.0288(8) Uani d . 1 1 . .
    C C13 0.7136(4) 0.2728(2) 0.7621(3) 0.0347(9) Uani d . 1 1 . .
    C C14 0.5754(4) 0.2711(3) 0.7500(3) 0.0431(11) Uani d . 1 1 . .
    H H14 0.5351 0.2992 0.8007 0.052 Uiso calc R 1 1 . .
    C C15 0.4948(4) 0.2285(2) 0.6640(3) 0.0357(9) Uani d . 1 1 . .
    H H15 0.4008 0.2289 0.6560 0.043 Uiso calc R 1 1 . .
    C C16 0.9849(4) 0.1843(3) 0.6466(4) 0.0459(11) Uani d . 1 1 . .
    H H16A 0.9636 0.1287 0.6605 0.069 Uiso calc R 1 1 . .
    H H16B 1.0809 0.1931 0.6708 0.069 Uiso calc R 1 1 . .
    H H16C 0.9585 0.1955 0.5680 0.069 Uiso calc R 1 1 . .
    C C17 0.1822(5) 0.0181(3) 0.5950(4) 0.0558(12) Uani d . 1 1 . .
    H H17A 0.2257 0.0655 0.6322 0.084 Uiso calc R 1 1 . .
    H H17B 0.2025 -0.0284 0.6433 0.084 Uiso calc R 1 1 . .
    H H17C 0.0857 0.0265 0.5767 0.084 Uiso calc R 1 1 . .
    C C18 -0.2272(5) -0.1219(3) 0.0562(4) 0.0709(16) Uani d . 1 1 . .
    H H18A -0.2235 -0.1373 0.1325 0.106 Uiso calc R 1 1 . .
    H H18B -0.2886 -0.1574 0.0076 0.106 Uiso calc R 1 1 . .
    H H18C -0.2586 -0.0666 0.0450 0.106 Uiso calc R 1 1 . .
    H H6 0.303(3) -0.024(3) 0.511(4) 0.080 Uiso d D 1 1 . .
loop_
    _atom_site_aniso_label
    _atom_site_aniso_U_11
    _atom_site_aniso_U_22
    _atom_site_aniso_U_33
    _atom_site_aniso_U_12
    _atom_site_aniso_U_13
    _atom_site_aniso_U_23
    Mo1 0.02297(16) 0.0324(2) 0.02923(16) 0.00327(15) 0.00036(11) -0.00289(16)
    N1 0.0226(14) 0.0258(18) 0.0255(14) 0.0006(13) 0.0022(11) -0.0011(13)
    N2 0.0231(14) 0.0284(19) 0.0250(14) -0.0023(13) 0.0014(12) -0.0044(13)
    O1 0.0278(13) 0.0443(17) 0.0327(13) -0.0031(12) 0.0028(11) -0.0133(12)
    O2 0.0377(16) 0.0480(19) 0.0451(16) -0.0068(13) 0.0001(13) -0.0127(14)
    O3 0.0254(13) 0.0348(16) 0.0366(14) 0.0043(11) 0.0001(11) -0.0101(12)
    O4 0.0257(13) 0.0491(19) 0.0464(16) -0.0047(13) 0.0033(12) -0.0179(14)
    O5 0.0381(16) 0.067(2) 0.0477(17) -0.0168(16) 0.0106(13) -0.0329(16)
    O6 0.0380(15) 0.0371(17) 0.0331(14) 0.0124(12) 0.0094(12) 0.0000(12)
    O7 0.0253(13) 0.0424(17) 0.0457(15) 0.0103(12) 0.0055(11) -0.0024(13)
    O8 0.0429(16) 0.0486(19) 0.0431(16) 0.0050(14) 0.0017(13) 0.0102(14)
    C1 0.035(2) 0.033(2) 0.0323(19) 0.0005(18) 0.0052(16) -0.0063(17)
    C2 0.036(2) 0.030(2) 0.0248(18) 0.0018(17) 0.0026(15) -0.0005(16)
    C3 0.039(2) 0.031(2) 0.034(2) -0.0017(18) 0.0019(17) -0.0013(17)
    C4 0.051(3) 0.047(3) 0.038(2) -0.003(2) 0.0029(19) -0.017(2)
    C5 0.055(3) 0.060(3) 0.042(2) 0.004(2) 0.014(2) -0.024(2)
    C6 0.036(2) 0.053(3) 0.044(2) 0.004(2) 0.0085(18) -0.015(2)
    C7 0.050(3) 0.050(3) 0.055(3) -0.007(2) -0.011(2) -0.014(2)
    C8 0.0244(18) 0.038(2) 0.0326(19) 0.0040(17) 0.0042(15) -0.0066(18)
    C9 0.0266(18) 0.027(2) 0.0237(17) -0.0015(16) 0.0028(14) 0.0021(16)
    C10 0.0284(18) 0.021(2) 0.0251(16) 0.0006(15) 0.0035(14) 0.0007(15)
    C11 0.0303(18) 0.027(2) 0.0261(17) 0.0027(16) 0.0081(14) -0.0029(16)
    C12 0.0262(18) 0.029(2) 0.0297(18) -0.0013(16) 0.0019(15) 0.0006(16)
    C13 0.035(2) 0.039(3) 0.0302(19) -0.0065(18) 0.0065(16) -0.0095(18)
    C14 0.040(2) 0.050(3) 0.042(2) 0.001(2) 0.0143(18) -0.018(2)
    C15 0.0254(19) 0.040(3) 0.042(2) -0.0021(17) 0.0084(16) -0.0104(19)
    C16 0.031(2) 0.051(3) 0.058(3) 0.001(2) 0.0139(19) -0.009(2)
    C17 0.050(3) 0.062(3) 0.059(3) 0.009(2) 0.021(2) 0.007(3)
    C18 0.046(3) 0.082(4) 0.078(4) -0.014(3) -0.001(3) -0.011(3)
_geom_special_details
;
All e.s.d.'s (except the e.s.d. in the dihedral angle between two l.s. planes)
are estimated using the full covariance matrix. The cell e.s.d.'s are taken
into account individually in the estimation of e.s.d.'s in distances, angles
and torsion angles; correlations between e.s.d.'s in cell parameters are only
used when they are defined by crystal symmetry. An approximate (isotropic)
treatment of cell e.s.d.'s is used for estimating e.s.d.'s involving l.s.
planes.
;
loop_
    _geom_bond_atom_site_label_1
    _geom_bond_atom_site_label_2
    _geom_bond_site_symmetry_2
    _geom_bond_distance
    _geom_bond_publ_flag
    Mo1 O8 . 1.683(3) y
    Mo1 O7 . 1.707(2) y
    Mo1 O1 . 1.920(2) y
    Mo1 O3 . 2.009(2) y
    Mo1 N1 . 2.238(3) y
    Mo1 O6 . 2.364(3) y
    N1 C8 . 1.286(4) ?
    N1 N2 . 1.398(4) ?
    N2 C9 . 1.305(4) ?
    O1 C2 . 1.347(4) ?
    O2 C3 . 1.358(4) ?
    O2 C7 . 1.432(4) ?
    O3 C9 . 1.316(4) ?
    O4 C12 . 1.364(4) ?
    O4 C16 . 1.425(4) ?
    O5 C13 . 1.360(4) ?
    O5 H5 . 0.8200 ?
    O6 C17 . 1.430(5) ?
    O6 H6 . 0.847(10) ?
    C1 C2 . 1.402(5) ?
    C1 C6 . 1.405(5) ?
    C1 C8 . 1.444(5) ?
    C2 C3 . 1.413(5) ?
    C3 C4 . 1.377(5) ?
    C4 C5 . 1.386(6) ?
    C4 H4 . 0.9300 ?
    C5 C6 . 1.367(5) ?
    C5 H5A . 0.9300 ?
    C6 H6A . 0.9300 ?
    C7 C18 . 1.487(6) ?
    C7 H7A . 0.9700 ?
    C7 H7B . 0.9700 ?
    C8 H8 . 0.9300 ?
    C9 C10 . 1.467(4) ?
    C10 C15 . 1.397(5) ?
    C10 C11 . 1.399(5) ?
    C11 C12 . 1.380(5) ?
    C11 H11 . 0.9300 ?
    C12 C13 . 1.398(5) ?
    C13 C14 . 1.366(5) ?
    C14 C15 . 1.378(5) ?
    C14 H14 . 0.9300 ?
    C15 H15 . 0.9300 ?
    C16 H16A . 0.9600 ?
    C16 H16B . 0.9600 ?
    C16 H16C . 0.9600 ?
    C17 H17A . 0.9600 ?
    C17 H17B . 0.9600 ?
    C17 H17C . 0.9600 ?
    C18 H18A . 0.9600 ?
    C18 H18B . 0.9600 ?
    C18 H18C . 0.9600 ?
loop_
    _geom_angle_atom_site_label_1
    _geom_angle_atom_site_label_2
    _geom_angle_atom_site_label_3
    _geom_angle_site_symmetry_1
    _geom_angle_site_symmetry_3
    _geom_angle
    _geom_angle_publ_flag
    O8 Mo1 O7 . . 106.19(13) ?
    O8 Mo1 O1 . . 99.61(12) ?
    O7 Mo1 O1 . . 104.31(12) ?
    O8 Mo1 O3 . . 97.79(12) ?
    O7 Mo1 O3 . . 96.60(11) ?
    O1 Mo1 O3 . . 147.72(10) ?
    O8 Mo1 N1 . . 92.37(12) ?
    O7 Mo1 N1 . . 159.23(11) ?
    O1 Mo1 N1 . . 81.09(10) ?
    O3 Mo1 N1 . . 71.19(10) ?
    O8 Mo1 O6 . . 169.67(11) ?
    O7 Mo1 O6 . . 83.73(11) ?
    O1 Mo1 O6 . . 80.25(10) ?
    O3 Mo1 O6 . . 77.86(10) ?
    N1 Mo1 O6 . . 77.38(9) ?
    C8 N1 N2 . . 117.5(3) ?
    C8 N1 Mo1 . . 125.9(2) ?
    N2 N1 Mo1 . . 116.2(2) ?
    C9 N2 N1 . . 108.9(3) ?
    C2 O1 Mo1 . . 132.1(2) ?
    C3 O2 C7 . . 117.9(3) ?
    C9 O3 Mo1 . . 121.0(2) ?
    C12 O4 C16 . . 117.4(3) ?
    C13 O5 H5 . . 109.5 ?
    C17 O6 Mo1 . . 122.1(2) ?
    C17 O6 H6 . . 108(3) ?
    Mo1 O6 H6 . . 120(3) ?
    C2 C1 C6 . . 119.4(3) ?
    C2 C1 C8 . . 122.2(3) ?
    C6 C1 C8 . . 118.3(3) ?
    O1 C2 C1 . . 122.6(3) ?
    O1 C2 C3 . . 117.7(3) ?
    C1 C2 C3 . . 119.7(3) ?
    O2 C3 C4 . . 125.7(3) ?
    O2 C3 C2 . . 115.0(3) ?
    C4 C3 C2 . . 119.3(4) ?
    C3 C4 C5 . . 120.7(4) ?
    C3 C4 H4 . . 119.6 ?
    C5 C4 H4 . . 119.6 ?
    C6 C5 C4 . . 120.9(4) ?
    C6 C5 H5A . . 119.6 ?
    C4 C5 H5A . . 119.6 ?
    C5 C6 C1 . . 120.0(4) ?
    C5 C6 H6A . . 120.0 ?
    C1 C6 H6A . . 120.0 ?
    O2 C7 C18 . . 108.1(4) ?
    O2 C7 H7A . . 110.1 ?
    C18 C7 H7A . . 110.1 ?
    O2 C7 H7B . . 110.1 ?
    C18 C7 H7B . . 110.1 ?
    H7A C7 H7B . . 108.4 ?
    N1 C8 C1 . . 124.3(3) ?
    N1 C8 H8 . . 117.9 ?
    C1 C8 H8 . . 117.9 ?
    N2 C9 O3 . . 122.7(3) ?
    N2 C9 C10 . . 120.8(3) ?
    O3 C9 C10 . . 116.5(3) ?
    C15 C10 C11 . . 119.1(3) ?
    C15 C10 C9 . . 119.6(3) ?
    C11 C10 C9 . . 121.3(3) ?
    C12 C11 C10 . . 120.3(3) ?
    C12 C11 H11 . . 119.9 ?
    C10 C11 H11 . . 119.9 ?
    O4 C12 C11 . . 125.7(3) ?
    O4 C12 C13 . . 114.5(3) ?
    C11 C12 C13 . . 119.8(3) ?
    O5 C13 C14 . . 120.1(3) ?
    O5 C13 C12 . . 120.1(3) ?
    C14 C13 C12 . . 119.8(3) ?
    C13 C14 C15 . . 121.1(4) ?
    C13 C14 H14 . . 119.4 ?
    C15 C14 H14 . . 119.4 ?
    C14 C15 C10 . . 119.9(3) ?
    C14 C15 H15 . . 120.1 ?
    C10 C15 H15 . . 120.1 ?
    O4 C16 H16A . . 109.5 ?
    O4 C16 H16B . . 109.5 ?
    H16A C16 H16B . . 109.5 ?
    O4 C16 H16C . . 109.5 ?
    H16A C16 H16C . . 109.5 ?
    H16B C16 H16C . . 109.5 ?
    O6 C17 H17A . . 109.5 ?
    O6 C17 H17B . . 109.5 ?
    H17A C17 H17B . . 109.5 ?
    O6 C17 H17C . . 109.5 ?
    H17A C17 H17C . . 109.5 ?
    H17B C17 H17C . . 109.5 ?
    C7 C18 H18A . . 109.5 ?
    C7 C18 H18B . . 109.5 ?
    H18A C18 H18B . . 109.5 ?
    C7 C18 H18C . . 109.5 ?
    H18A C18 H18C . . 109.5 ?
    H18B C18 H18C . . 109.5 ?
loop_
    _geom_hbond_atom_site_label_D
    _geom_hbond_atom_site_label_H
    _geom_hbond_atom_site_label_A
    _geom_hbond_site_symmetry_A
    _geom_hbond_distance_DH
    _geom_hbond_distance_HA
    _geom_hbond_distance_DA
    _geom_hbond_angle_DHA
    O6 H6 N2 3_656 0.847(10) 2.008(12) 2.853(4) 175(5)
    O5 H5 O4 . 0.82 2.20 2.646(4) 114
    O5 H5 O7 4_666 0.82 2.12 2.828(3) 145
