# Supplementary material for: [N′-(3-Eth­oxy-2-oxidobenzyl­idene)-4-hy­droxy-3-meth­oxy­benzohydrazidato](methanol)dioxidomolybdenum(VI)
Source: Acta Crystallogr Sect E Struct Rep Online. 2012 Mar 3;68(Pt 4):m358–9. doi: 10.1107/S1600536812008549 (PMC3343783; doi:10.1107/S1600536812008549)
Supplement: Supplementary file 2 [file e-68-0m358-Isup2.hkl]

# 
# h,k,l, Fc-squared, Fo-squared, sigma(Fo-squared) and status flag 
# 
data_I
_shelx_title ' test_0m in P2(1)/c' 
_shelx_refln_list_code          4 
_shelx_F_calc_maximum      311.29 
_exptl_crystal_F_000       992.00 
_reflns_d_resolution_high  0.7828 
 
loop_ 
 _symmetry_equiv_pos_as_xyz 
 'x, y, z' 
 '-x, y+1/2, -z+1/2' 
 '-x, -y, -z' 
 'x, -y-1/2, z-1/2' 
 
_cell_length_a    10.0539 
_cell_length_b    16.4010 
_cell_length_c    12.2334 
_cell_angle_alpha  90.000 
_cell_angle_beta  101.946 
_cell_angle_gamma  90.000 
 
_shelx_F_squared_multiplier     1.000 
 
loop_ 
 _refln_index_h 
 _refln_index_k 
 _refln_index_l 
 _refln_F_squared_calc 
 _refln_F_squared_meas 
 _refln_F_squared_sigma 
 _refln_observed_status 
   1   0   0      510.55      628.48     23.24 o 
   2   0   0    20766.55    20721.07    196.33 o 
   3   0   0    27989.66    28059.53    319.17 o 
   4   0   0    16080.80    16405.32    298.73 o 
   5   0   0    18538.32    18225.48    226.08 o 
   6   0   0        2.93       15.67     16.78 o 
   7   0   0    11318.90    11012.61    249.55 o 
   8   0   0     2685.49     2473.46     92.88 o 
   9   0   0     5174.17     4913.29    205.25 o 
  10   0   0     2653.87     2455.88    155.98 o 
  11   0   0      284.10      353.21     85.84 o 
  12   0   0      789.58      819.52    118.96 o 
   1   1   0      152.36      155.95     10.68 o 
   2   1   0     2985.20     2963.24     33.72 o 
   3   1   0     3007.56     2995.70     44.00 o 
   4   1   0     1598.47     1314.34     40.93 o 
   5   1   0       41.52       65.85     15.22 o 
   6   1   0     5152.93     5228.01     81.90 o 
   7   1   0       84.71       81.17     20.44 o 
   8   1   0     2065.10     2034.54     59.62 o 
   9   1   0      113.76      164.10     31.92 o 
  10   1   0       74.79       86.19     37.90 o 
  11   1   0      189.58      187.81     47.48 o 
  12   1   0       47.45      125.98     51.17 o 
   0   2   0     3623.77     3989.22     75.47 o 
   1   2   0       68.21      113.25     16.95 o 
   2   2   0     2367.53     2421.96     30.50 o 
   3   2   0     4784.74     4836.44     51.21 o 
   4   2   0       82.50      173.48     15.15 o 
   5   2   0     6167.82     6634.48    120.85 o 
   6   2   0      511.93      611.15     31.27 o 
   7   2   0        5.24       -5.34     13.27 o 
   8   2   0        0.73       -5.11     18.94 o 
   9   2   0       49.38       65.58     26.21 o 
  10   2   0       13.84       32.33     25.14 o 
  11   2   0        3.04      -15.29     42.00 o 
  12   2   0       70.32       86.87     43.13 o 
   1   3   0    34046.77    34711.42    314.50 o 
   2   3   0     8611.66     8535.38     67.82 o 
   3   3   0     3898.77     3734.13     49.76 o 
   4   3   0     4808.17     4379.75     55.11 o 
   5   3   0     6219.31     6572.40     85.73 o 
   6   3   0     7041.43     6603.67     98.37 o 
   7   3   0       72.46       82.88     18.17 o 
   8   3   0     2975.95     2777.61     83.99 o 
   9   3   0     3441.69     3112.96     94.96 o 
  10   3   0      554.34      476.69     48.44 o 
  11   3   0      882.22      933.79     84.83 o 
  12   3   0       12.96       37.57     39.22 o 
   0   4   0     8987.61     8622.86    157.23 o 
   1   4   0     3818.05     3834.09     55.04 o 
   2   4   0     3697.36     3473.13     43.46 o 
   3   4   0      237.45      171.69     12.28 o 
   4   4   0     2036.86     2007.00     42.26 o 
   5   4   0     3235.59     2926.12     49.85 o 
   6   4   0      234.49      281.89     23.78 o 
   7   4   0     5517.76     5511.94    111.21 o 
   8   4   0      968.44      943.72     56.37 o 
   9   4   0     1401.72     1412.53     66.57 o 
  10   4   0     1059.66     1014.51     65.45 o 
  11   4   0      154.86      242.31     53.15 o 
  12   4   0      965.78      718.40     78.77 o 
   1   5   0     8109.32     8878.79     91.91 o 
   2   5   0      410.13      450.36     29.70 o 
   3   5   0      237.76      310.72     16.07 o 
   4   5   0      678.49      695.90     24.09 o 
   5   5   0      427.47      423.77     22.11 o 
   6   5   0      210.40      242.64     20.70 o 
   7   5   0       97.79      104.33     24.78 o 
   8   5   0     1532.40     1456.94     64.05 o 
   9   5   0        0.31      -23.38     23.59 o 
  10   5   0        0.04       30.37     26.08 o 
  11   5   0        0.09       31.34     29.38 o 
  12   5   0       79.39       59.91     44.83 o 
   0   6   0     1791.53     1590.83     73.25 o 
   1   6   0      298.92      298.87     35.51 o 
   2   6   0      210.97      324.97     20.75 o 
   3   6   0     1711.70     1541.57     36.35 o 
   4   6   0      610.01      546.13     22.59 o 
   5   6   0     1309.84     1200.44     36.26 o 
   6   6   0      116.81      129.23     21.33 o 
   7   6   0     1010.00      999.61     51.46 o 
   8   6   0       28.64       28.23     24.67 o 
   9   6   0       90.31      104.87     30.36 o 
  10   6   0     2499.66     2376.38     91.58 o 
  11   6   0      119.89      124.34     45.81 o 
  12   6   0      216.38      211.00     55.38 o 
   1   7   0     6594.48     6302.71     79.90 o 
   2   7   0     2697.69     2699.64     40.13 o 
   3   7   0     5050.34     5073.91     60.52 o 
   4   7   0     4176.45     4071.93     67.46 o 
   5   7   0     1044.87      945.68     31.44 o 
   6   7   0     6191.83     5997.81    132.21 o 
   7   7   0      400.72      397.39     34.17 o 
   8   7   0     2305.99     2248.77     79.35 o 
   9   7   0      733.26      779.81     57.78 o 
  10   7   0      468.15      481.67    110.40 o 
  11   7   0     1717.13     1970.56    161.67 o 
   0   8   0     5178.50     5244.94    153.87 o 
   1   8   0     1196.30     1224.31     34.79 o 
   2   8   0     3475.09     3544.88     47.04 o 
   3   8   0     3573.31     3752.28     64.84 o 
   4   8   0       77.63       75.84     13.42 o 
   5   8   0        6.86        0.03     12.84 o 
   6   8   0      204.12      208.07     25.75 o 
   7   8   0     3290.40     3352.51     79.47 o 
   8   8   0      368.80      386.00     56.00 o 
   9   8   0       19.01       22.46     63.35 o 
  10   8   0        0.74       46.49     35.69 o 
  11   8   0        0.06       67.04     98.98 o 
   1   9   0      102.67      153.05     16.76 o 
   2   9   0      348.69      375.50     32.79 o 
   3   9   0     2820.63     2913.30     59.08 o 
   4   9   0      271.65      304.73     25.65 o 
   5   9   0       88.81       83.19     24.81 o 
   6   9   0     2320.92     2264.41     77.71 o 
   7   9   0      306.15      354.40     44.01 o 
   8   9   0      312.60      308.84     54.64 o 
   9   9   0      405.73      363.27     59.39 o 
  10   9   0       95.04      110.01     46.62 o 
  11   9   0      138.64      132.14     47.25 o 
   0  10   0     8435.34     8451.06    222.01 o 
   1  10   0     1023.94     1198.21     67.06 o 
   2  10   0     6587.97     6684.18    124.34 o 
   3  10   0     5835.55     6034.56     89.91 o 
   4  10   0     2788.48     2835.92     77.85 o 
   5  10   0     4969.20     5092.88    170.01 o 
   6  10   0      359.38      434.72     44.20 o 
   7  10   0     1612.92     1650.64     74.82 o 
   8  10   0      711.59      731.62     73.76 o 
   9  10   0      638.67      770.30     80.76 o 
  10  10   0      731.37      648.88     77.90 o 
  11  10   0       18.50       18.27     44.16 o 
   1  11   0     1614.35     1681.34     75.39 o 
   2  11   0     3461.43     3415.74    102.84 o 
   3  11   0      221.75      261.25     33.83 o 
   4  11   0     1723.17     1754.33     65.81 o 
   5  11   0      730.41      732.14     51.48 o 
   6  11   0      622.45      781.88     55.85 o 
   7  11   0       20.57       -3.82     25.66 o 
   8  11   0      377.27      377.08     86.46 o 
   9  11   0      228.14      330.38     83.01 o 
  10  11   0       42.58       73.52     41.84 o 
   0  12   0     1429.62     1395.04    102.58 o 
   1  12   0        0.11      -22.34     26.02 o 
   2  12   0      120.65      151.66     31.98 o 
   3  12   0      460.76      493.88     44.86 o 
   4  12   0      173.28      141.94     47.63 o 
   5  12   0      126.38       97.58     47.79 o 
   6  12   0      254.11      169.52     78.68 o 
   7  12   0        9.49       33.35     30.94 o 
   8  12   0       23.02       58.85     36.65 o 
   9  12   0      112.66      116.53     47.62 o 
  10  12   0        5.56      -31.73     57.98 o 
   1  13   0     2017.95     1846.02     86.13 o 
   2  13   0      945.55     1021.76     58.90 o 
   3  13   0     3073.80     3010.39    120.81 o 
   4  13   0     2309.41     2459.65    242.88 o 
   5  13   0       21.46       55.16     44.63 o 
   6  13   0     1619.34     1630.11    106.86 o 
   7  13   0       59.15       98.65     53.42 o 
   8  13   0      380.15      396.92     75.16 o 
   9  13   0      311.04      269.24     98.70 o 
   0  14   0     1757.78     1663.00    120.89 o 
   1  14   0      248.83      264.46     42.30 o 
   2  14   0     3792.49     3789.25    104.59 o 
   3  14   0      392.02      448.88     66.40 o 
   4  14   0      452.61      451.38     67.44 o 
   5  14   0     2098.10     1973.98    111.85 o 
   6  14   0       13.27      -65.70     70.43 o 
   7  14   0     1872.12     1864.49    163.56 o 
   8  14   0      415.49      537.24     87.19 o 
   9  14   0      632.27      592.83    130.21 o 
   1  15   0        0.36       15.44     31.11 o 
   2  15   0       30.09       68.65     43.91 o 
   3  15   0        1.56      -13.61     43.27 o 
   4  15   0       50.09      -13.59     49.32 o 
   5  15   0      104.90      152.09     59.16 o 
   6  15   0      142.14      137.58     60.17 o 
   7  15   0      249.63      275.73     70.16 o 
   8  15   0        1.63       -3.51     97.88 o 
   0  16   0       98.58       89.57     87.32 o 
   1  16   0       21.33       -5.52     30.63 o 
   2  16   0     1144.07     1109.18     95.41 o 
   3  16   0      183.11      119.06     54.96 o 
   4  16   0      102.07      128.05     57.18 o 
   5  16   0      363.58      433.39     84.73 o 
   6  16   0      143.07       79.14     59.44 o 
   7  16   0      968.48      766.75     96.86 o 
   8  16   0        2.12       18.71     59.72 o 
   1  17   0     1403.07     1373.19     99.41 o 
   2  17   0       96.41       92.74     55.93 o 
   3  17   0      475.26      585.86     84.65 o 
   4  17   0      995.30      956.35     97.18 o 
   5  17   0        7.45      -25.68     78.97 o 
   6  17   0      744.01      822.58    101.38 o 
   7  17   0       48.36       45.87     62.93 o 
   0  18   0      500.71      467.54    100.55 o 
   1  18   0        4.89       26.45     36.09 o 
   2  18   0      876.62      833.68     79.52 o 
   3  18   0      172.82      170.20     47.22 o 
   4  18   0       93.98       50.81     59.22 o 
   5  18   0      522.93      505.65     89.34 o 
   6  18   0       54.58       87.04     67.80 o 
   1  19   0       61.12       87.18     43.70 o 
   2  19   0        4.34       -8.51     37.94 o 
   3  19   0       30.97       28.97     53.30 o 
   4  19   0       61.60      112.09     67.01 o 
   5  19   0        0.51        2.95     59.06 o 
   0  20   0      107.03       92.56     80.16 o 
   1  20   0        5.69       91.48     54.19 o 
   2  20   0      522.49      458.29     67.41 o 
   3  20   0      289.40      338.01     62.51 o 
 -12   1   1      261.09      314.65     62.58 o 
 -11   1   1      635.88      709.11     73.54 o 
 -10   1   1       90.54       43.36     61.30 o 
  -9   1   1     1530.72     1658.83     68.31 o 
  -8   1   1        8.72       25.06     16.71 o 
  -7   1   1     4907.90     4782.41     82.30 o 
  -6   1   1     4478.89     4577.44     74.28 o 
  -5   1   1      305.36      263.75     20.34 o 
  -4   1   1    22458.53    22022.76    166.41 o 
  -3   1   1     4358.57     4562.10     53.21 o 
  -2   1   1     5754.83     5382.62     76.18 o 
  -1   1   1    49588.25    53430.25    350.86 o 
   0   1   1    12584.66    13133.32    186.27 o 
   1   1   1    18046.42    18345.23    194.08 o 
   2   1   1      144.06      131.76     11.20 o 
   3   1   1     7703.12     7363.10     66.83 o 
   4   1   1      770.41      694.86     21.88 o 
   5   1   1     2573.49     2286.27     61.02 o 
   6   1   1     3087.77     3058.64     74.61 o 
   7   1   1      993.59     1031.49     42.06 o 
   8   1   1     3556.23     3604.95     81.43 o 
   9   1   1       92.09      112.39     24.75 o 
  10   1   1     1123.48     1038.17     80.35 o 
  11   1   1      104.96       69.12     40.85 o 
  12   1   1      353.25      372.12     73.29 o 
 -12   2   1      943.06      996.58     95.48 o 
 -11   2   1        2.95        7.94     31.72 o 
 -10   2   1     1967.93     2006.06     99.06 o 
  -9   2   1        0.56       13.40     27.98 o 
  -8   2   1     4819.82     4745.45    106.20 o 
  -7   2   1     2504.78     2465.00     58.83 o 
  -6   2   1     1640.88     1582.06     43.54 o 
  -5   2   1     3104.76     2555.74     49.54 o 
  -4   2   1       19.59        5.84      9.60 o 
  -3   2   1    12517.13    12010.63     98.48 o 
  -2   2   1    13120.44    13245.62    115.04 o 
  -1   2   1    14869.29    15805.74    413.77 o 
   0   2   1     9043.58     9223.22    104.60 o 
   1   2   1    10310.28    10353.02     94.61 o 
   2   2   1    15014.00    14727.65    232.76 o 
   3   2   1     6930.70     7437.12     80.04 o 
   4   2   1     7992.05     7582.92     76.44 o 
   5   2   1     8614.32     8945.67    110.43 o 
   6   2   1     5267.36     5205.53     85.36 o 
   7   2   1     9337.53     9014.04    123.75 o 
   8   2   1       73.82       53.38     19.21 o 
   9   2   1     2350.36     2476.90     86.19 o 
  10   2   1      197.96      260.50     40.77 o 
  11   2   1      621.88      603.38     72.64 o 
  12   2   1      797.59      851.81    100.95 o 
 -12   3   1       82.49      122.63     46.00 o 
 -11   3   1      222.68      260.00     72.06 o 
 -10   3   1       44.02       93.24     38.36 o 
  -9   3   1      763.65      664.66     50.87 o 
  -8   3   1       82.65      112.11     27.66 o 
  -7   3   1      425.19      461.56     38.52 o 
  -6   3   1      168.63      156.55     18.80 o 
  -5   3   1      776.70      822.05     29.25 o 
  -4   3   1       12.09       10.32      8.42 o 
  -3   3   1     4492.58     4626.71    122.11 o 
  -2   3   1        1.34       50.87     17.01 o 
  -1   3   1     1540.08     1732.76     63.20 o 
   0   3   1     4109.56     4557.46     49.16 o 
   1   3   1      357.35      358.64     21.32 o 
   2   3   1     4247.06     4629.73     54.95 o 
   3   3   1      202.52      196.55     23.22 o 
   4   3   1     1190.81     1278.83     31.05 o 
   5   3   1      713.54      613.93     35.80 o 
   6   3   1     2876.98     2793.21     62.13 o 
   7   3   1       97.80       86.25     19.56 o 
   8   3   1     1064.63     1019.13     46.68 o 
   9   3   1        0.26       -2.16     21.79 o 
  10   3   1      215.78      170.91     35.13 o 
  11   3   1      159.37      225.72     52.68 o 
  12   3   1      153.59      226.67     94.15 o 
 -12   4   1       26.11       26.17     36.98 o 
 -11   4   1      124.85      183.16     48.65 o 
 -10   4   1     1410.25     1385.54     70.61 o 
  -9   4   1      431.98      395.94     43.21 o 
  -8   4   1      485.85      546.47     45.27 o 
  -7   4   1      275.24      264.22     33.73 o 
  -6   4   1     1191.77     1165.31     37.85 o 
  -5   4   1      779.83      749.02     30.98 o 
  -4   4   1     1485.23     1559.95     31.69 o 
  -3   4   1     2144.30     2151.85     32.54 o 
  -2   4   1     2491.19     2774.74     39.29 o 
  -1   4   1    10581.63    11055.29    114.48 o 
   0   4   1      228.29      286.64     27.21 o 
   1   4   1    12708.67    13324.77    113.65 o 
   2   4   1      219.47      189.81     13.49 o 
   3   4   1      130.88      118.00     13.05 o 
   4   4   1     5095.80     5078.82     65.73 o 
   5   4   1      127.34      179.17     16.56 o 
   6   4   1      973.77      985.93     34.16 o 
   7   4   1      361.53      396.94     31.08 o 
   8   4   1      283.29      276.53     36.60 o 
   9   4   1     1136.74     1152.88     65.65 o 
  10   4   1        6.37       10.46     24.96 o 
  11   4   1      254.17      303.29     45.85 o 
  12   4   1      171.86      253.49     88.67 o 
 -12   5   1      595.71      532.56     91.71 o 
 -11   5   1     1415.99     1589.48     96.10 o 
 -10   5   1        0.47       18.90     26.11 o 
  -9   5   1     1987.66     2056.60     79.06 o 
  -8   5   1      217.47      206.89     47.62 o 
  -7   5   1     2884.94     2824.37     79.48 o 
  -6   5   1     5170.15     4837.08    125.59 o 
  -5   5   1       46.82       33.22     11.12 o 
  -4   5   1     5601.38     5294.19     61.41 o 
  -3   5   1      132.04      146.34     11.66 o 
  -2   5   1     2122.91     1953.06     28.76 o 
  -1   5   1     6398.48     6328.18     74.93 o 
   0   5   1     5175.98     5751.29     61.21 o 
   1   5   1     3772.26     3571.85     49.81 o 
   2   5   1     1312.24     1474.95     38.80 o 
   3   5   1     8962.42     8785.42     92.76 o 
   4   5   1     1667.88     1649.89     37.12 o 
   5   5   1     1493.59     1415.43     37.47 o 
   6   5   1     3757.01     3880.85     75.67 o 
   7   5   1     1382.50     1320.51     57.90 o 
   8   5   1     1947.89     2084.13     76.75 o 
   9   5   1     1612.79     1631.87     73.81 o 
  10   5   1     1146.46     1130.41     70.98 o 
  11   5   1      715.53      719.52    103.83 o 
  12   5   1      408.61      354.75    137.43 o 
 -12   6   1      385.56      358.83     63.22 o 
 -11   6   1       94.29      102.77     34.06 o 
 -10   6   1      585.40      658.83     56.20 o 
  -9   6   1       79.15       92.41     30.28 o 
  -8   6   1     1078.66      902.59     55.54 o 
  -7   6   1      502.10      504.35     71.66 o 
  -6   6   1     1077.35     1002.74     46.67 o 
  -5   6   1     2206.47     2152.69     42.48 o 
  -4   6   1      428.42      459.56     27.51 o 
  -3   6   1     2822.99     2690.41     39.54 o 
  -2   6   1      451.43      446.95     37.46 o 
  -1   6   1    10169.02    10223.69     95.39 o 
   0   6   1     9327.63     9544.18     89.02 o 
   1   6   1      140.34      148.02     11.55 o 
   2   6   1     2018.50     1963.06     36.75 o 
   3   6   1        0.16        4.87      8.67 o 
   4   6   1     2033.49     1934.23     49.45 o 
   5   6   1      575.60      553.90     26.77 o 
   6   6   1      427.97      386.97     26.30 o 
   7   6   1     8446.57     8366.18    145.13 o 
   8   6   1      303.15      348.32     40.84 o 
   9   6   1     1150.36     1037.73    111.90 o 
  10   6   1      202.89      179.60     36.83 o 
  11   6   1      474.99      538.67     55.94 o 
 -11   7   1       62.36      105.33     46.66 o 
 -10   7   1       14.27       41.75     33.51 o 
  -9   7   1       84.60       53.26     37.48 o 
  -8   7   1        3.21      -28.52     20.27 o 
  -7   7   1        2.82      -10.09     18.13 o 
  -6   7   1      549.75      617.60     36.40 o 
  -5   7   1        1.33        6.53     13.74 o 
  -4   7   1       95.85      127.55     13.88 o 
  -3   7   1      461.70      436.11     19.32 o 
  -2   7   1      449.04      461.27     28.34 o 
  -1   7   1      199.57      239.94     17.34 o 
   0   7   1      454.59      438.27     36.53 o 
   1   7   1      242.69      272.81     15.04 o 
   2   7   1        8.45       36.30      9.61 o 
   3   7   1     1051.96     1056.83     50.71 o 
   4   7   1        7.55        2.11     11.67 o 
   5   7   1        1.54       17.28     11.31 o 
   6   7   1      160.46      205.49     25.30 o 
   7   7   1      786.79      856.97     53.70 o 
   8   7   1      207.15      207.90     35.66 o 
   9   7   1      280.24      231.01     39.88 o 
  10   7   1      747.79      643.05     57.22 o 
  11   7   1       54.14      118.08     45.14 o 
 -11   8   1      425.57      503.01     72.96 o 
 -10   8   1     1414.01     1456.59     95.91 o 
  -9   8   1       48.38       43.39     34.22 o 
  -8   8   1     1120.45     1155.10     91.21 o 
  -7   8   1     1000.15     1066.38     73.94 o 
  -6   8   1     1701.49     1738.78     54.30 o 
  -5   8   1     3127.14     3139.50     65.18 o 
  -4   8   1      181.96      187.56     16.07 o 
  -3   8   1     4472.17     4395.00     54.32 o 
  -2   8   1      750.58      723.78     37.29 o 
  -1   8   1      988.53      909.23     29.12 o 
   0   8   1     2502.86     2411.59     90.79 o 
   1   8   1     1050.46     1090.48     26.09 o 
   2   8   1    11377.17    11784.00    107.85 o 
   3   8   1       78.70       93.41     14.48 o 
   4   8   1     3479.43     3303.41     80.05 o 
   5   8   1     2074.97     2067.93     48.13 o 
   6   8   1      866.37      907.64     42.33 o 
   7   8   1     1365.68     1338.73     53.35 o 
   8   8   1      272.02      238.62     51.09 o 
   9   8   1     1754.79     1744.53     99.89 o 
  10   8   1      102.69      121.98     43.73 o 
  11   8   1      339.51      375.67     68.28 o 
 -11   9   1      693.34      686.39     82.17 o 
 -10   9   1      118.39      177.42     48.64 o 
  -9   9   1      555.50      491.08     65.49 o 
  -8   9   1     1581.89     1479.40    200.18 o 
  -7   9   1     2246.96     2127.16    108.11 o 
  -6   9   1     3517.36     3567.99    120.31 o 
  -5   9   1     1013.81     1017.57     53.10 o 
  -4   9   1     6283.96     6301.90    225.35 o 
  -3   9   1       64.07       67.87     16.50 o 
  -2   9   1     9180.25     9020.22    141.93 o 
  -1   9   1      473.83      402.97     33.65 o 
   0   9   1     1594.93     1544.24     40.19 o 
   1   9   1     7039.25     7020.87     71.67 o 
   2   9   1     1768.21     1984.78     52.59 o 
   3   9   1     7331.70     7534.05    113.40 o 
   4   9   1        9.43      -10.26     12.91 o 
   5   9   1     1996.17     1915.50     68.01 o 
   6   9   1     1634.08     1675.94     69.46 o 
   7   9   1      197.28      184.11     37.95 o 
   8   9   1     1675.47     1738.27     98.23 o 
   9   9   1       56.84       61.23     39.91 o 
  10   9   1      487.51      582.21     77.35 o 
  11   9   1      106.28      217.72     59.07 o 
 -11  10   1       86.97      149.30     59.10 o 
 -10  10   1       64.40       62.60     44.29 o 
  -9  10   1        0.07       20.75     33.33 o 
  -8  10   1      366.39      353.60    110.66 o 
  -7  10   1     3462.86     3452.75    103.69 o 
  -6  10   1       39.53       55.16     27.82 o 
  -5  10   1      347.93      352.24     38.41 o 
  -4  10   1      207.56      326.62     34.58 o 
  -3  10   1      175.64      183.56     21.70 o 
  -2  10   1      492.02      518.89     28.69 o 
  -1  10   1      697.83      700.69     44.51 o 
   0  10   1        0.78      -24.91     24.18 o 
   1  10   1      170.83      161.09     34.08 o 
   2  10   1      721.67      800.56     58.44 o 
   3  10   1      788.00      808.63     61.97 o 
   4  10   1       73.10       82.42     21.34 o 
   5  10   1      331.38      310.10     36.42 o 
   6  10   1       10.55       -3.18     22.07 o 
   7  10   1      166.86      166.41     50.19 o 
   8  10   1        0.02      -29.40     26.52 o 
   9  10   1       20.43       54.85     38.19 o 
  10  10   1       15.08      108.45     45.18 o 
 -10  11   1       32.96      138.59     65.80 o 
  -9  11   1      888.82      640.91     73.05 o 
  -8  11   1       38.22       29.59     33.38 o 
  -7  11   1     1800.54     1880.10     85.45 o 
  -6  11   1       53.38       47.11     42.35 o 
  -5  11   1      604.68      652.52     54.20 o 
  -4  11   1     3985.12     3972.01     94.95 o 
  -3  11   1        0.81       18.24     22.70 o 
  -2  11   1     3098.37     3082.76     81.47 o 
  -1  11   1     1457.87     1405.49     87.84 o 
   0  11   1     2215.87     2191.85     69.99 o 
   1  11   1     2662.55     2644.19     91.98 o 
   2  11   1     1196.57     1298.73     68.72 o 
   3  11   1     3199.84     3053.48    100.76 o 
   4  11   1      222.77      294.04     36.93 o 
   5  11   1     1099.04     1136.18     59.49 o 
   6  11   1      114.77      162.07     34.66 o 
   7  11   1        3.33        5.30     28.45 o 
   8  11   1      263.74      307.55     61.69 o 
   9  11   1       43.46       16.51     35.99 o 
  10  11   1      456.30      499.09     72.65 o 
 -10  12   1      766.66      864.33    170.16 o 
  -9  12   1       33.40       22.83     37.40 o 
  -8  12   1      849.48      830.52    138.59 o 
  -7  12   1     2297.77     2445.26     93.90 o 
  -6  12   1     2051.44     2039.75    110.73 o 
  -5  12   1     1659.04     1651.09     99.38 o 
  -4  12   1        2.73       29.85     39.18 o 
  -3  12   1    10169.70     9902.92    296.69 o 
  -2  12   1       43.03       31.80     27.26 o 
  -1  12   1     3917.19     3933.26    111.80 o 
   0  12   1     2867.41     2704.69     80.87 o 
   1  12   1       33.18        8.08     23.14 o 
   2  12   1     5909.58     5953.33    145.75 o 
   3  12   1      171.59      184.71     40.03 o 
   4  12   1     2940.34     3008.56     91.73 o 
   5  12   1     1280.36     1293.60     98.31 o 
   6  12   1     1602.06     1696.47    102.01 o 
   7  12   1     2305.20     2630.03    158.60 o 
   8  12   1      169.76      143.83     77.67 o 
   9  12   1     1209.53     1303.14    142.13 o 
  10  12   1      280.16      247.63     63.94 o 
  -9  13   1      128.14       23.99     77.23 o 
  -8  13   1        0.14      -48.29     64.41 o 
  -7  13   1       33.09      -12.80     46.27 o 
  -6  13   1      484.32      487.74     72.79 o 
  -5  13   1       75.21      103.92     51.98 o 
  -4  13   1      118.12       53.58     47.30 o 
  -3  13   1      265.06      383.37     86.42 o 
  -2  13   1      278.25      289.08     55.81 o 
  -1  13   1        0.29       -5.86     26.19 o 
   0  13   1        3.86      -36.80     25.50 o 
   1  13   1     1458.73     1496.41     65.72 o 
   2  13   1       74.15      116.95     31.16 o 
   3  13   1      240.33      245.53     37.10 o 
   4  13   1       26.27        0.22     36.82 o 
   5  13   1     1081.50      926.04    193.95 o 
   6  13   1       84.30      102.18     49.06 o 
   7  13   1      315.48      352.91     66.71 o 
   8  13   1      215.26      380.95    105.51 o 
   9  13   1       11.37      112.14     78.14 o 
  -9  14   1        5.56      -21.65     73.59 o 
  -8  14   1      349.01      288.56    101.91 o 
  -7  14   1       38.82      -50.95     60.62 o 
  -6  14   1      324.55      344.39     94.10 o 
  -5  14   1       19.19      -43.57     42.87 o 
  -4  14   1       15.06        5.53     43.46 o 
  -3  14   1      664.41      603.70     80.06 o 
  -2  14   1      219.54      235.23     71.31 o 
  -1  14   1      408.37      441.21     48.44 o 
   0  14   1      212.25      183.23     37.93 o 
   1  14   1      637.28      601.80     52.37 o 
   2  14   1      695.91      760.20     55.94 o 
   3  14   1       15.93      -17.07     27.20 o 
   4  14   1      287.00      258.54     58.60 o 
   5  14   1      340.87      329.17     65.50 o 
   6  14   1       11.38      138.55     56.40 o 
   7  14   1       11.19      -21.79     69.10 o 
   8  14   1        0.05      -34.38     61.67 o 
   9  14   1      136.34      120.96     84.63 o 
  -8  15   1      978.69      662.18    135.06 o 
  -7  15   1      299.34      281.02     72.70 o 
  -6  15   1     1717.19     1517.27    153.18 o 
  -5  15   1      187.89      137.57     58.77 o 
  -4  15   1     1028.16      882.21     89.97 o 
  -3  15   1      523.67      534.16     74.93 o 
  -2  15   1     1940.01     2111.91    142.00 o 
  -1  15   1      886.22      849.22     63.46 o 
   0  15   1      718.55      701.43     58.86 o 
   1  15   1     2820.82     2865.92     95.74 o 
   2  15   1       16.30       14.76     32.72 o 
   3  15   1     2612.07     2788.16     99.07 o 
   4  15   1      387.29      466.54     72.01 o 
   5  15   1      716.06      717.52     94.12 o 
   6  15   1     2283.65     2279.89    186.25 o 
   7  15   1      200.37      297.32     69.75 o 
   8  15   1     1502.71      984.72    150.13 o 
  -8  16   1      309.26      193.16     98.66 o 
  -7  16   1       16.61       66.57     67.01 o 
  -6  16   1      167.16       55.53     63.06 o 
  -5  16   1     1043.50      913.89     96.10 o 
  -4  16   1        3.62      -18.74     53.02 o 
  -3  16   1      613.46      638.33     82.39 o 
  -2  16   1      595.61      689.63    112.61 o 
  -1  16   1      402.85      471.04     89.73 o 
   0  16   1      846.61      943.12     79.23 o 
   1  16   1       60.65       11.21     33.66 o 
   2  16   1     1079.99     1071.14     70.51 o 
   3  16   1        5.69       -9.76     31.68 o 
   4  16   1      564.11      540.09    134.06 o 
   5  16   1      960.20      976.41    145.45 o 
   6  16   1      555.86      588.64    140.29 o 
   7  16   1      243.57      312.73     72.58 o 
  -7  17   1        1.33      -71.59     47.73 o 
  -6  17   1       25.03      -19.82     55.42 o 
  -5  17   1        2.88       -6.51     53.56 o 
  -4  17   1       16.48      -28.57     48.15 o 
  -3  17   1        7.45      -66.44     60.96 o 
  -2  17   1       26.91      -61.04     43.77 o 
  -1  17   1        0.00      -44.32     57.60 o 
   0  17   1       17.99       -9.11     33.82 o 
   1  17   1       22.91       -1.56     35.42 o 
   2  17   1        3.16       54.95     70.49 o 
   3  17   1      127.96      165.23     44.69 o 
   4  17   1        0.06       10.01     47.46 o 
   5  17   1      146.58      176.97     64.06 o 
   6  17   1      188.11      217.15     69.02 o 
   7  17   1       12.21      -58.60     46.81 o 
  -6  18   1      205.32      117.52     82.79 o 
  -5  18   1      443.62      406.10    150.69 o 
  -4  18   1        0.69      -73.52     50.18 o 
  -3  18   1      663.99      733.01    176.62 o 
  -2  18   1      164.52       68.70     55.78 o 
  -1  18   1      843.87      764.69     86.36 o 
   0  18   1      849.13      762.15     84.23 o 
   1  18   1      183.17      150.64     45.55 o 
   2  18   1      282.55      338.97     56.41 o 
   3  18   1       10.93       77.11     41.30 o 
   4  18   1      451.28      424.65     80.86 o 
   5  18   1      198.45      256.79     76.29 o 
   6  18   1       98.70      121.39     93.55 o 
  -5  19   1      246.99      220.25     96.33 o 
  -4  19   1      678.43      649.48     99.95 o 
  -3  19   1       95.62      111.57     77.92 o 
  -2  19   1      858.21      749.97    293.22 o 
  -1  19   1      105.96      157.23     47.52 o 
   0  19   1      228.06      249.67     61.93 o 
   1  19   1      830.82      910.63     96.13 o 
   2  19   1      143.35      129.78     53.37 o 
   3  19   1      485.53      507.12     86.92 o 
   4  19   1      651.40      728.36    114.74 o 
   5  19   1      635.31      579.47     98.41 o 
  -3  20   1       54.43       35.42     63.24 o 
  -2  20   1       71.63       53.15     88.30 o 
  -1  20   1      206.23       84.29     46.07 o 
   0  20   1      358.83      373.86     72.56 o 
   1  20   1      172.69      135.03     60.98 o 
   2  20   1       23.35       14.49     46.02 o 
   3  20   1        1.03       24.70     67.37 o 
 -12   0   2      149.54      207.42     81.31 o 
 -11   0   2      697.98      789.98    109.69 o 
 -10   0   2     2209.78     2130.27    142.23 o 
  -9   0   2     1888.94     1641.61    117.68 o 
  -8   0   2     3692.52     3666.14    160.62 o 
  -7   0   2      195.24      210.07     33.27 o 
  -6   0   2     2523.34     2163.53    150.93 o 
  -5   0   2    18451.96    19508.38    228.54 o 
  -4   0   2      526.26      494.05     31.02 o 
  -3   0   2    11300.23    12063.56    140.62 o 
  -2   0   2      126.12      147.61     33.45 o 
  -1   0   2    21062.91    21957.63    235.00 o 
   0   0   2      835.51     1106.23     44.43 o 
   1   0   2    11196.99    11207.24    127.95 o 
   2   0   2     8347.27     8680.05    340.97 o 
   3   0   2      450.20      624.59     34.30 o 
   4   0   2     2124.65     1887.19     62.99 o 
   5   0   2      109.86       77.89     22.11 o 
   6   0   2     9650.08     9703.14    176.24 o 
   7   0   2      866.92      855.63     61.54 o 
   8   0   2     1376.06     1353.17     74.84 o 
   9   0   2     2607.24     2478.52    105.84 o 
  10   0   2      124.61      146.79     66.62 o 
  11   0   2      731.57      864.70    120.95 o 
  12   0   2      192.10      280.38     90.53 o 
 -12   1   2      356.39      244.94     55.11 o 
 -11   1   2      442.53      450.09    138.66 o 
 -10   1   2      212.08      207.50     44.85 o 
  -9   1   2      549.19      600.86     58.77 o 
  -8   1   2      619.49      618.71     44.44 o 
  -7   1   2     4067.30     3891.02     72.43 o 
  -6   1   2      550.89      523.28     28.45 o 
  -5   1   2     9075.69     9226.43     99.18 o 
  -4   1   2     4922.10     4958.22     62.24 o 
  -3   1   2       82.85      109.07     14.30 o 
  -2   1   2    10716.46    11270.66    104.82 o 
  -1   1   2     4446.92     4822.27     54.58 o 
   0   1   2    11169.21    11691.45     90.35 o 
   1   1   2      303.95      330.45     29.00 o 
   2   1   2     6094.90     5951.72     91.23 o 
   3   1   2    10098.08     9792.88     99.95 o 
   4   1   2      847.56      963.71     32.83 o 
   5   1   2     4032.54     3906.66     55.37 o 
   6   1   2      199.10      264.48     34.61 o 
   7   1   2     1517.21     1556.73     52.67 o 
   8   1   2      434.85      411.02     34.81 o 
   9   1   2      417.38      391.45     36.98 o 
  10   1   2      669.77      574.61     52.60 o 
  11   1   2        2.44       33.66     52.02 o 
  12   1   2      503.96      392.94     73.12 o 
 -12   2   2       43.33       77.91     42.50 o 
 -11   2   2      288.01      245.92     51.95 o 
 -10   2   2      134.97       55.21     33.96 o 
  -9   2   2      219.09      218.04     34.99 o 
  -8   2   2      325.04      317.11     35.32 o 
  -7   2   2      190.22      175.44     29.49 o 
  -6   2   2     3280.84     3375.14     61.01 o 
  -5   2   2      355.91      424.83     23.04 o 
  -4   2   2     7759.27     8249.50     82.93 o 
  -3   2   2      734.30      819.75     28.72 o 
  -2   2   2      301.88      278.29     27.47 o 
  -1   2   2     2403.43     2526.72     61.76 o 
   0   2   2     3422.09     3361.13     58.23 o 
   1   2   2        1.26       -4.09      6.35 o 
   2   2   2      206.84      169.64     13.81 o 
   3   2   2      849.72      861.20     42.59 o 
   4   2   2        0.66        1.75      8.85 o 
   5   2   2        9.77       13.00      9.73 o 
   6   2   2      154.80      191.94     22.61 o 
   7   2   2       39.47       27.13     16.21 o 
   8   2   2       35.80       24.54     17.46 o 
   9   2   2      138.39      148.16     32.63 o 
  10   2   2      325.68      277.79     41.69 o 
  11   2   2        4.42        9.71     36.38 o 
  12   2   2       47.38      158.94     50.20 o 
 -12   3   2      550.27      672.17     80.09 o 
 -11   3   2      954.09      885.27    123.97 o 
 -10   3   2     1577.04     1530.09     87.35 o 
  -9   3   2     3979.23     3757.28    101.54 o 
  -8   3   2      116.41      118.56     27.34 o 
  -7   3   2     5364.93     5371.43    116.84 o 
  -6   3   2      208.71      220.57     19.73 o 
  -5   3   2     6151.67     5855.09     73.36 o 
  -4   3   2    10357.36    10364.81    121.10 o 
  -3   3   2     4485.90     4688.44     68.80 o 
  -2   3   2     1826.01     1615.47     35.60 o 
  -1   3   2     3030.47     3199.39     37.95 o 
   0   3   2    96900.34    99798.99    634.50 o 
   1   3   2    10386.59    10601.45     91.19 o 
   2   3   2      337.30      266.78     22.87 o 
   3   3   2     6542.06     6164.36     77.33 o 
   4   3   2      770.92      739.82     30.26 o 
   5   3   2     8674.70     8838.56     95.27 o 
   6   3   2       33.99       37.19     17.72 o 
   7   3   2     2811.88     2862.33     70.63 o 
   8   3   2      925.10      878.79     46.56 o 
   9   3   2      340.24      331.07     41.50 o 
  10   3   2     2430.89     2353.89     91.46 o 
  11   3   2       17.90       87.61     35.02 o 
 -12   4   2      198.89      200.58     64.02 o 
 -11   4   2      283.25      306.73     56.79 o 
 -10   4   2      712.23      770.67     98.73 o 
  -9   4   2      533.58      497.87     50.48 o 
  -8   4   2     1318.25     1228.08     57.98 o 
  -7   4   2       82.31       90.52     24.65 o 
  -6   4   2     5092.21     5224.38     99.82 o 
  -5   4   2     6241.55     5963.29     73.05 o 
  -4   4   2      258.17      182.16     19.61 o 
  -3   4   2     4342.96     4034.73     97.73 o 
  -2   4   2       27.42       37.08     10.27 o 
  -1   4   2    27179.14    27263.54    161.89 o 
   0   4   2    24887.95    27801.69    256.41 o 
   1   4   2     6497.59     6454.83     67.82 o 
   2   4   2    12276.63    11902.74     95.08 o 
   3   4   2     3893.00     3887.85     60.92 o 
   4   4   2     7389.86     7243.87     93.31 o 
   5   4   2      777.09      841.19     30.48 o 
   6   4   2     8547.70     8155.69    141.45 o 
   7   4   2     1008.19      942.31     44.31 o 
   8   4   2     2403.28     2325.13     81.58 o 
   9   4   2     1414.97     1560.32     71.76 o 
  10   4   2        1.08       40.96     25.53 o 
  11   4   2     1447.93     1718.46     84.24 o 
 -12   5   2       28.70       90.35     44.90 o 
 -11   5   2       13.55       -7.75     28.85 o 
 -10   5   2       27.30       34.96     30.90 o 
  -9   5   2       91.89       93.88     30.52 o 
  -8   5   2      110.14      102.94     26.64 o 
  -7   5   2      791.70      737.40     55.96 o 
  -6   5   2      674.93      718.84     41.71 o 
  -5   5   2     1231.69     1305.84     46.03 o 
  -4   5   2      276.10      307.85     23.65 o 
  -3   5   2       38.33       62.19     11.14 o 
  -2   5   2     3010.09     3168.82     38.40 o 
  -1   5   2        0.11        5.34      7.09 o 
   0   5   2      112.41      174.88     11.54 o 
   1   5   2     5389.93     5816.43     63.96 o 
   2   5   2      440.39      475.32     19.08 o 
   3   5   2     3364.19     3529.44     56.76 o 
   4   5   2        2.55       -2.50      9.70 o 
   5   5   2       36.71       57.57     13.48 o 
   6   5   2       71.60       68.78     17.29 o 
   7   5   2     3687.87     3588.52    128.99 o 
   8   5   2       51.66       76.90     26.54 o 
   9   5   2      196.08      139.99     49.60 o 
  10   5   2       20.14       61.23     43.83 o 
  11   5   2        0.12       53.85     30.72 o 
 -12   6   2        1.65       63.43     66.59 o 
 -11   6   2      469.97      533.15     67.73 o 
 -10   6   2      626.54      623.17     56.46 o 
  -9   6   2      595.45      538.48     48.34 o 
  -8   6   2     3102.62     3009.18     88.11 o 
  -7   6   2      468.61      490.68     60.69 o 
  -6   6   2     3446.42     3393.48     80.28 o 
  -5   6   2       48.06        3.54     14.00 o 
  -4   6   2     3897.41     3710.88     90.05 o 
  -3   6   2     3262.56     3177.68     41.82 o 
  -2   6   2     1722.47     1793.45     29.12 o 
  -1   6   2     4810.31     4630.11     61.79 o 
   0   6   2      762.12      675.37     22.06 o 
   1   6   2     6395.25     6173.65     62.82 o 
   2   6   2     8438.39     8265.53     79.61 o 
   3   6   2     9485.33    10450.26     96.85 o 
   4   6   2     4400.22     4479.14     61.91 o 
   5   6   2      301.51      318.86     26.02 o 
   6   6   2     9992.93    10169.17    116.99 o 
   7   6   2      408.93      428.66     41.29 o 
   8   6   2      945.40     1004.20     82.04 o 
   9   6   2     2156.81     2099.56    208.64 o 
  10   6   2       10.32       55.92     30.62 o 
  11   6   2      678.89      660.65     62.38 o 
 -12   7   2     1158.12     1036.13    135.87 o 
 -11   7   2      261.06      218.22     53.70 o 
 -10   7   2      591.57      634.84     73.21 o 
  -9   7   2      797.93      879.05     59.85 o 
  -8   7   2      258.53      296.80     40.20 o 
  -7   7   2     3370.08     3311.13     86.65 o 
  -6   7   2      554.56      592.84     39.78 o 
  -5   7   2     7401.94     7260.54    110.98 o 
  -4   7   2     5240.28     5178.10     75.79 o 
  -3   7   2       74.47       85.97     10.92 o 
  -2   7   2     2655.08     2483.28     47.33 o 
  -1   7   2      269.15      298.51     25.89 o 
   0   7   2    10364.91    10060.58     82.44 o 
   1   7   2     4715.23     4443.02     53.38 o 
   2   7   2     4276.75     4130.84     54.87 o 
   3   7   2     5910.43     5885.41    112.63 o 
   4   7   2     1078.52     1076.90     36.96 o 
   5   7   2     1042.67      987.13     39.65 o 
   6   7   2     1955.24     2099.69     59.95 o 
   7   7   2      324.92      358.85     39.75 o 
   8   7   2     2369.32     2384.56     85.25 o 
   9   7   2      613.95      626.80     65.82 o 
  10   7   2     1232.53     1014.31     70.24 o 
  11   7   2       55.23      133.07     55.56 o 
 -11   8   2      241.41      203.54     54.53 o 
 -10   8   2       30.61       64.98     40.39 o 
  -9   8   2      185.39      193.28     47.34 o 
  -8   8   2     1600.90     1562.42     89.11 o 
  -7   8   2       85.04       34.52     97.00 o 
  -6   8   2     2301.01     2240.07    174.64 o 
  -5   8   2      147.01      172.91     21.73 o 
  -4   8   2     1467.83     1507.66     41.12 o 
  -3   8   2      882.09      865.41     24.25 o 
  -2   8   2     7745.35     8026.26    101.86 o 
  -1   8   2     2013.90     1987.46     44.36 o 
   0   8   2       29.88       46.43     11.46 o 
   1   8   2     4053.99     3834.42     60.86 o 
   2   8   2     1375.03     1423.77     33.10 o 
   3   8   2      106.26      118.38     20.12 o 
   4   8   2      236.20      285.50     21.16 o 
   5   8   2      440.97      402.56     35.81 o 
   6   8   2      908.92      867.44     51.29 o 
   7   8   2      455.88      498.64     44.83 o 
   8   8   2      753.70      815.92     86.24 o 
   9   8   2       51.72      108.13     42.34 o 
  10   8   2       23.33       56.98     37.98 o 
  11   8   2       40.28      125.21     48.67 o 
 -11   9   2       72.50       93.74     45.48 o 
 -10   9   2      675.98      901.38    180.60 o 
  -9   9   2      146.77      182.68     61.60 o 
  -8   9   2      587.83      606.38     67.07 o 
  -7   9   2      600.35      544.34     61.12 o 
  -6   9   2       58.25       35.24     30.04 o 
  -5   9   2      445.86      446.12     44.58 o 
  -4   9   2      503.47      491.70     40.03 o 
  -3   9   2     3642.82     3680.54     65.17 o 
  -2   9   2      644.92      576.44     38.68 o 
  -1   9   2      993.92     1088.93     35.41 o 
   0   9   2     1977.02     1920.64     45.19 o 
   1   9   2     4141.12     4424.65     67.60 o 
   2   9   2      546.58      579.12     24.30 o 
   3   9   2     2054.03     2135.24     44.41 o 
   4   9   2      208.59      185.78     20.95 o 
   5   9   2     2760.58     2631.61     76.86 o 
   6   9   2      308.54      324.85     43.74 o 
   7   9   2      303.13      390.12     56.48 o 
   8   9   2      616.50      685.66    117.37 o 
   9   9   2       62.82       64.17     43.02 o 
  10   9   2      533.26      466.72     69.98 o 
 -11  10   2     1150.03     1007.14    150.39 o 
 -10  10   2      327.67      296.11     60.58 o 
  -9  10   2      236.09      282.07     56.69 o 
  -8  10   2     2068.76     2268.20    109.11 o 
  -7  10   2      230.32      265.85     49.08 o 
  -6  10   2     4474.02     4811.40    157.73 o 
  -5  10   2      728.50      772.01     50.26 o 
  -4  10   2     3374.08     3278.19    103.87 o 
  -3  10   2     5227.66     5352.21    102.28 o 
  -2  10   2      873.98      848.39     34.85 o 
  -1  10   2     4070.28     4115.10     68.35 o 
   0  10   2      169.85      213.52     30.62 o 
   1  10   2     4398.28     4331.41     94.20 o 
   2  10   2     1050.50      959.58     47.71 o 
   3  10   2     1937.11     1857.09     51.25 o 
   4  10   2     2538.67     2531.93     72.38 o 
   5  10   2       26.02        0.35     20.67 o 
   6  10   2      902.65     1041.48     59.84 o 
   7  10   2      409.26      462.38     48.44 o 
   8  10   2      525.24      655.54     72.86 o 
   9  10   2      644.14      666.30     77.14 o 
  10  10   2      253.73      265.81     58.58 o 
 -10  11   2      121.77      216.33     58.90 o 
  -9  11   2      706.95      730.11     78.70 o 
  -8  11   2       56.00       71.35     59.81 o 
  -7  11   2     4719.86     4680.45    149.58 o 
  -6  11   2      151.88      198.89     37.81 o 
  -5  11   2     1673.80     1782.14    142.37 o 
  -4  11   2      699.72      696.98     47.70 o 
  -3  11   2      986.99     1058.79     57.68 o 
  -2  11   2     3159.29     3231.18     84.46 o 
  -1  11   2        1.35      -20.76     20.64 o 
   0  11   2     1459.07     1447.20     58.94 o 
   1  11   2     1148.32     1128.61     74.75 o 
   2  11   2     3216.77     3282.33     86.26 o 
   3  11   2     1313.87     1302.70     57.36 o 
   4  11   2      444.19      496.06     54.26 o 
   5  11   2      456.08      506.69     45.25 o 
   6  11   2       22.56       30.75     25.97 o 
   7  11   2     1285.27     1184.42     83.02 o 
   8  11   2      589.33      580.41    167.05 o 
   9  11   2       69.63      124.96     45.21 o 
  10  11   2      273.60      377.33     69.26 o 
 -10  12   2        0.26        7.17     39.28 o 
  -9  12   2       34.67       67.58     40.17 o 
  -8  12   2      375.89      403.93     64.07 o 
  -7  12   2       95.65      159.17     44.12 o 
  -6  12   2        2.53      -15.56     24.77 o 
  -5  12   2       75.53       28.41     45.41 o 
  -4  12   2       67.20       72.87     42.59 o 
  -3  12   2     1232.08     1171.86     80.49 o 
  -2  12   2        0.34        1.57     25.05 o 
  -1  12   2      548.22      579.44     47.26 o 
   0  12   2       99.56       68.64     27.35 o 
   1  12   2      134.41      154.58     31.62 o 
   2  12   2        0.69        7.31     23.26 o 
   3  12   2        0.31       -4.48     21.69 o 
   4  12   2        3.29      -30.83     28.61 o 
   5  12   2      145.37      151.82     48.71 o 
   6  12   2      153.74      107.38     48.22 o 
   7  12   2       43.59       31.32     42.51 o 
   8  12   2        1.47       79.52     69.13 o 
   9  12   2        9.97       -7.29     56.91 o 
 -10  13   2      400.68      281.31    108.96 o 
  -9  13   2      576.59      353.89    110.66 o 
  -8  13   2       31.30       90.65     80.96 o 
  -7  13   2     3065.03     2811.01    201.52 o 
  -6  13   2       67.91       61.83     52.57 o 
  -5  13   2      738.62      838.26     87.24 o 
  -4  13   2     2064.74     2038.85    115.21 o 
  -3  13   2      982.10      859.06     78.73 o 
  -2  13   2     3940.89     3818.25    135.51 o 
  -1  13   2      192.21      216.39     37.04 o 
   0  13   2     1028.20     1105.40     60.44 o 
   1  13   2      658.88      693.65     80.13 o 
   2  13   2     1843.65     1872.92    105.40 o 
   3  13   2     1854.97     1799.33     72.65 o 
   4  13   2       65.21      -14.83     57.26 o 
   5  13   2     2377.95     2480.32    155.03 o 
   6  13   2      141.08      143.84     48.74 o 
   7  13   2      767.53      830.15    169.99 o 
   8  13   2      336.58      199.42     83.01 o 
   9  13   2      197.40      228.94     95.77 o 
  -9  14   2       15.25       -5.85     79.71 o 
  -8  14   2      133.66      141.88     89.37 o 
  -7  14   2      216.41      192.60     92.57 o 
  -6  14   2      279.26      219.99    148.35 o 
  -5  14   2      773.60      703.43    113.69 o 
  -4  14   2      338.57      436.68     69.47 o 
  -3  14   2      924.10     1014.68    119.27 o 
  -2  14   2       13.98       24.69     42.46 o 
  -1  14   2     2467.48     2334.62     84.55 o 
   0  14   2      691.07      603.76     52.99 o 
   1  14   2     1283.71     1355.62     68.70 o 
   2  14   2     1002.26     1104.41     64.56 o 
   3  14   2      114.98      111.40     44.19 o 
   4  14   2     2292.18     2315.24    166.55 o 
   5  14   2        6.97       46.16     55.95 o 
   6  14   2      727.10      762.44    110.38 o 
   7  14   2      996.18     1015.32     97.20 o 
   8  14   2      481.62      430.52    108.95 o 
  -8  15   2        2.35      -25.81     72.68 o 
  -7  15   2      360.97      236.29     72.96 o 
  -6  15   2      224.33      117.28     63.92 o 
  -5  15   2      255.95      204.68     64.95 o 
  -4  15   2       13.92       27.32     48.99 o 
  -3  15   2        9.05      -53.59     40.49 o 
  -2  15   2       64.84       33.54     43.82 o 
  -1  15   2      126.27      171.40     52.00 o 
   0  15   2        5.36      -11.18     31.21 o 
   1  15   2      336.25      324.22     48.58 o 
   2  15   2      926.57      878.30     63.26 o 
   3  15   2      493.49      504.77     67.08 o 
   4  15   2        2.81       57.18     44.95 o 
   5  15   2      280.62      297.49     63.33 o 
   6  15   2       30.89       56.40     49.64 o 
   7  15   2      180.36      197.06    123.11 o 
   8  15   2       65.30      166.83     82.23 o 
  -8  16   2      231.45      232.53    103.32 o 
  -7  16   2       81.12        9.38     59.55 o 
  -6  16   2      169.47      182.10    104.55 o 
  -5  16   2       17.52      -58.47     53.71 o 
  -4  16   2      172.65      118.10     58.27 o 
  -3  16   2     1049.18     1067.62    165.08 o 
  -2  16   2        9.96       53.83     50.15 o 
  -1  16   2      423.29      559.72     75.78 o 
   0  16   2      391.59      406.25     73.26 o 
   1  16   2      149.55      216.03     44.39 o 
   2  16   2      965.21      975.20     69.64 o 
   3  16   2      375.64      314.76     62.10 o 
   4  16   2     1141.01     1167.50    147.98 o 
   5  16   2      261.94      339.85     89.91 o 
   6  16   2      956.28     1000.20    100.38 o 
   7  16   2      139.88      155.39     64.17 o 
  -7  17   2      353.72      295.62     84.47 o 
  -6  17   2      190.77       78.59     68.20 o 
  -5  17   2      558.17      524.92    187.12 o 
  -4  17   2      534.60      667.76     90.99 o 
  -3  17   2       73.60       35.70     53.96 o 
  -2  17   2     2472.32     2319.66    158.14 o 
  -1  17   2       33.14      -23.52     43.30 o 
   0  17   2      981.22     1095.41    110.49 o 
   1  17   2       97.53      127.83     44.71 o 
   2  17   2      519.86      468.83     81.00 o 
   3  17   2      768.33      664.19     95.33 o 
   4  17   2       23.65        9.69     47.79 o 
   5  17   2     1268.94     1032.81    102.66 o 
   6  17   2      202.28      186.67    114.27 o 
  -6  18   2      293.17      229.55     82.00 o 
  -5  18   2       20.43      -49.06     75.69 o 
  -4  18   2      167.95      136.99     86.74 o 
  -3  18   2      654.85      611.57     88.96 o 
  -2  18   2      128.84       94.08    106.15 o 
  -1  18   2      338.67      375.87    237.85 o 
   0  18   2      255.33      148.50     57.86 o 
   1  18   2      913.03      579.57    108.37 o 
   2  18   2        0.52       31.81     50.59 o 
   3  18   2        8.44       21.95     59.49 o 
   4  18   2     1009.54      928.07    139.62 o 
   5  18   2       37.48       46.85     57.38 o 
  -5  19   2       26.90       62.20     74.07 o 
  -4  19   2       10.01      -84.81     56.54 o 
  -3  19   2       63.71       27.87     61.40 o 
  -2  19   2      116.67       24.59     63.31 o 
  -1  19   2        2.74       23.58     55.38 o 
   0  19   2       81.55       69.46     57.68 o 
   1  19   2        0.16       83.01     77.11 o 
   2  19   2       76.30       86.70     46.37 o 
   3  19   2      261.40      259.33     71.55 o 
   4  19   2       84.21       23.91     95.85 o 
  -3  20   2      457.42      299.36     82.62 o 
  -2  20   2      144.34      109.11     87.65 o 
  -1  20   2     1107.89      873.25    137.03 o 
   0  20   2        2.28       44.92     79.24 o 
   1  20   2      530.58      479.31     80.71 o 
   2  20   2       41.05      189.68     64.03 o 
   3  20   2       18.79       33.16     58.42 o 
 -12   1   3      565.66      538.84     71.62 o 
 -11   1   3        1.95       32.99     35.47 o 
 -10   1   3     3249.06     3166.59    122.29 o 
  -9   1   3        2.43      -14.36     25.57 o 
  -8   1   3     2343.93     2344.90     92.79 o 
  -7   1   3     2165.99     1886.68     60.97 o 
  -6   1   3       48.87       35.16     13.61 o 
  -5   1   3     7486.14     7255.30     85.63 o 
  -4   1   3     1781.52     1660.65     35.72 o 
  -3   1   3     3595.95     3555.31     47.54 o 
  -2   1   3     9282.37     9083.30     96.48 o 
  -1   1   3     3306.19     3757.01     46.79 o 
   0   1   3    13575.46    13367.01    107.75 o 
   1   1   3     2579.85     2446.24     40.92 o 
   2   1   3     1773.86     1805.85     45.05 o 
   3   1   3     7518.95     7434.56     90.20 o 
   4   1   3       26.35       19.69     11.22 o 
   5   1   3     3254.38     3225.54     67.06 o 
   6   1   3      530.19      528.67     34.36 o 
   7   1   3     1136.00     1136.55     47.54 o 
   8   1   3     1933.36     1921.02     64.38 o 
   9   1   3     1672.46     1658.07     64.55 o 
  10   1   3      361.16      333.66     44.63 o 
  11   1   3      133.58       40.66     44.45 o 
 -12   2   3       28.90       29.11     36.46 o 
 -11   2   3     1244.92     1374.19     92.17 o 
 -10   2   3      152.42      158.45     51.68 o 
  -9   2   3     1265.65     1374.52     77.57 o 
  -8   2   3      498.61      461.01     40.87 o 
  -7   2   3     1630.42     1487.49     56.10 o 
  -6   2   3     5456.71     5434.30     77.74 o 
  -5   2   3     2106.42     2104.00     42.88 o 
  -4   2   3     6025.04     5513.10     78.17 o 
  -3   2   3      229.00      224.04     18.81 o 
  -2   2   3     5235.84     4986.00     68.30 o 
  -1   2   3     7836.19     7551.10     80.15 o 
   0   2   3     1735.47     1868.01     34.01 o 
   1   2   3     5560.75     5407.94     64.20 o 
   2   2   3     5079.86     5283.73     68.66 o 
   3   2   3     3638.24     3147.34     56.66 o 
   4   2   3     6577.18     6485.39     90.72 o 
   5   2   3     1557.28     1433.60     63.43 o 
   6   2   3     4698.25     4521.28    115.82 o 
   7   2   3     2752.62     2684.31     71.00 o 
   8   2   3     2487.07     2373.62     71.34 o 
   9   2   3     1791.97     1803.05     67.07 o 
  10   2   3      473.26      470.49     51.36 o 
  11   2   3      705.42      673.39     63.29 o 
 -12   3   3      113.07      101.07     45.73 o 
 -11   3   3      212.81      149.61     45.45 o 
 -10   3   3      345.17      284.20     67.26 o 
  -9   3   3      294.75      255.74     36.83 o 
  -8   3   3       47.98       32.41     29.70 o 
  -7   3   3      111.14       98.91     23.73 o 
  -6   3   3      909.62      988.55     52.03 o 
  -5   3   3     1882.99     1964.10     40.40 o 
  -4   3   3     2773.14     3159.40     66.37 o 
  -3   3   3        1.10        9.38     10.63 o 
  -2   3   3     9327.05    10018.10    147.19 o 
  -1   3   3    19032.45    18591.34    257.88 o 
   0   3   3    18256.61    18866.71    140.39 o 
   1   3   3      409.79      515.76     21.04 o 
   2   3   3     4456.04     4005.22     66.25 o 
   3   3   3     2678.23     2775.33     63.76 o 
   4   3   3     2433.96     2249.91     52.69 o 
   5   3   3     3145.59     3030.68     65.79 o 
   6   3   3       17.78       18.84     15.49 o 
   7   3   3     6636.88     6307.06    109.98 o 
   8   3   3       53.88       66.65     21.79 o 
   9   3   3      427.97      541.19     51.34 o 
  10   3   3      888.21      873.86     83.55 o 
  11   3   3       38.66       63.02     31.40 o 
 -12   4   3      201.19      203.68     84.77 o 
 -11   4   3      790.34      837.51     76.48 o 
 -10   4   3      208.76      164.15     56.36 o 
  -9   4   3      762.74      734.64     53.06 o 
  -8   4   3      393.37      308.41     35.39 o 
  -7   4   3      999.28     1012.07     50.21 o 
  -6   4   3     4470.81     4278.20    136.58 o 
  -5   4   3      309.70      319.53     37.72 o 
  -4   4   3    11423.75    12036.11    137.39 o 
  -3   4   3       78.31       78.52     14.99 o 
  -2   4   3     1286.86     1165.17     34.40 o 
  -1   4   3    35625.71    36966.70    236.31 o 
   0   4   3     1791.63     2072.74     41.07 o 
   1   4   3     5820.76     5690.33     68.51 o 
   2   4   3      301.17      448.53     33.41 o 
   3   4   3     2251.48     2100.72     47.57 o 
   4   4   3      939.18      866.95     40.72 o 
   5   4   3      534.90      520.89     32.41 o 
   6   4   3     1311.91     1275.33     47.22 o 
   7   4   3        0.07       17.93     17.10 o 
   8   4   3     2426.04     2472.19     73.17 o 
   9   4   3      214.75      250.59     40.54 o 
  10   4   3      712.24      797.55     63.87 o 
  11   4   3      362.56      408.04     51.75 o 
 -12   5   3      984.64     1110.94    128.99 o 
 -11   5   3       85.68      149.00     42.65 o 
 -10   5   3      984.26      851.11     59.91 o 
  -9   5   3      594.84      606.42     78.67 o 
  -8   5   3     2183.36     2267.65     77.07 o 
  -7   5   3     4841.73     4950.61    104.56 o 
  -6   5   3     1200.58     1260.59     52.39 o 
  -5   5   3     4457.07     4211.30     82.40 o 
  -4   5   3      607.43      649.60     31.99 o 
  -3   5   3     3082.02     2696.66     54.36 o 
  -2   5   3     4503.82     4473.29     53.39 o 
  -1   5   3    11830.13    11706.11    100.14 o 
   0   5   3     8062.52     7599.40     78.15 o 
   1   5   3      929.51      903.28     27.56 o 
   2   5   3    43657.24    44189.30    298.59 o 
   3   5   3      904.15      779.41     30.99 o 
   4   5   3     4379.47     4046.66    143.43 o 
   5   5   3     7570.00     7582.78    108.96 o 
   6   5   3     3173.99     3160.41     73.32 o 
   7   5   3     6071.77     6086.37    126.60 o 
   8   5   3      259.25      232.78     39.47 o 
   9   5   3     2132.08     2145.60    115.03 o 
  10   5   3      519.09      538.97     54.75 o 
  11   5   3      205.48      177.17     70.68 o 
 -12   6   3       44.51       98.55     65.31 o 
 -11   6   3      580.13      601.31     69.29 o 
 -10   6   3      100.31      118.28     48.18 o 
  -9   6   3      582.51      541.04     48.78 o 
  -8   6   3      156.75      136.32     30.56 o 
  -7   6   3      126.82      151.08     28.82 o 
  -6   6   3     2217.44     2194.09     65.53 o 
  -5   6   3      589.52      602.18     35.14 o 
  -4   6   3     1697.55     1685.57     47.97 o 
  -3   6   3     2923.17     2982.88     57.57 o 
  -2   6   3     4617.66     4804.28     57.87 o 
  -1   6   3     1773.96     1724.37     32.00 o 
   0   6   3     3390.40     3459.71     53.05 o 
   1   6   3     3095.71     2856.95     48.48 o 
   2   6   3     7421.37     8292.58    108.61 o 
   3   6   3     3118.26     3026.10     58.81 o 
   4   6   3      134.46      152.80     19.61 o 
   5   6   3     1272.61     1234.10     52.74 o 
   6   6   3     2701.14     2844.01     61.73 o 
   7   6   3       33.26        6.07     22.78 o 
   8   6   3     1856.59     1753.67     74.60 o 
   9   6   3      570.20      588.60     55.27 o 
  10   6   3      270.95      269.19     53.72 o 
  11   6   3      403.20      436.96    125.52 o 
 -12   7   3        4.06       95.36     61.89 o 
 -11   7   3       36.15       62.46     53.43 o 
 -10   7   3      337.35      317.94     59.07 o 
  -9   7   3       34.33       57.14     28.18 o 
  -8   7   3      265.32      244.34     45.17 o 
  -7   7   3      738.81      717.85     46.26 o 
  -6   7   3      125.91      149.28     25.01 o 
  -5   7   3       80.12       57.83     18.29 o 
  -4   7   3      433.19      393.09     26.93 o 
  -3   7   3      151.29      133.73     13.24 o 
  -2   7   3     1623.12     1739.52     32.49 o 
  -1   7   3      538.24      499.32     20.38 o 
   0   7   3     2824.78     2884.09     43.88 o 
   1   7   3     4550.16     4578.72     58.48 o 
   2   7   3     1899.20     1855.21     43.20 o 
   3   7   3      241.24      250.54     23.09 o 
   4   7   3     3697.17     3803.80     72.24 o 
   5   7   3      511.37      495.24     44.43 o 
   6   7   3       81.24       76.99     21.31 o 
   7   7   3      635.36      649.40     62.61 o 
   8   7   3      312.90      327.34     43.50 o 
   9   7   3      329.11      368.37     56.27 o 
  10   7   3        0.69       22.37     27.55 o 
  11   7   3       52.33       72.35     55.99 o 
 -11   8   3      895.74      766.88     83.38 o 
 -10   8   3       18.14        7.92     39.10 o 
  -9   8   3      600.21      672.28     73.91 o 
  -8   8   3      717.62      713.70     69.90 o 
  -7   8   3     3124.16     3272.46    118.25 o 
  -6   8   3     1719.88     1642.46     81.16 o 
  -5   8   3       12.76      -16.78     20.71 o 
  -4   8   3     6557.23     6433.47     96.12 o 
  -3   8   3      110.80      217.02     21.80 o 
  -2   8   3     2890.62     2856.04     41.62 o 
  -1   8   3     1959.37     1909.60     34.22 o 
   0   8   3      503.45      483.87     21.20 o 
   1   8   3     5847.97     5595.67     66.99 o 
   2   8   3        6.37        4.38     10.19 o 
   3   8   3     8998.09     9045.89    101.86 o 
   4   8   3      864.21      913.44     43.38 o 
   5   8   3      846.00      756.60     44.34 o 
   6   8   3     1599.96     1645.48     62.57 o 
   7   8   3      101.94      145.20     74.24 o 
   8   8   3     2049.00     2100.07    170.93 o 
   9   8   3      102.15       98.87     87.27 o 
  10   8   3      576.22      557.06     75.44 o 
 -11   9   3       87.26       75.75     50.08 o 
 -10   9   3      891.47      882.06     85.31 o 
  -9   9   3      227.66      242.65     54.82 o 
  -8   9   3     1258.47     1011.17     82.21 o 
  -7   9   3     3457.95     3460.25    123.71 o 
  -6   9   3     2182.42     1969.87     89.31 o 
  -5   9   3     2648.67     2785.17     97.71 o 
  -4   9   3      368.22      377.68     35.90 o 
  -3   9   3     7050.52     7393.90    122.36 o 
  -2   9   3     2298.83     2373.75     65.07 o 
  -1   9   3      850.89      881.74     40.23 o 
   0   9   3    10963.11    11244.71     98.99 o 
   1   9   3        4.43        8.49      9.69 o 
   2   9   3     3699.22     3873.04     69.68 o 
   3   9   3      139.18      155.91     20.07 o 
   4   9   3      696.92      729.01     45.57 o 
   5   9   3      357.07      431.77     45.10 o 
   6   9   3      183.40      187.35     33.95 o 
   7   9   3     3011.33     3092.70    123.33 o 
   8   9   3      119.34      173.34     49.24 o 
   9   9   3     1113.48     1020.01     89.61 o 
  10   9   3      337.91      300.38    173.26 o 
 -11  10   3       83.00       47.80     44.65 o 
 -10  10   3       49.24       58.83     43.98 o 
  -9  10   3      130.73       88.86     52.03 o 
  -8  10   3      207.96      202.01     78.71 o 
  -7  10   3       44.25        0.26     31.86 o 
  -6  10   3     1077.68      939.46    177.29 o 
  -5  10   3       97.78       26.84     90.57 o 
  -4  10   3       16.67       -6.90     35.01 o 
  -3  10   3      579.02      596.40     44.59 o 
  -2  10   3       27.12       37.89     16.83 o 
  -1  10   3      110.42      128.53     20.62 o 
   0  10   3      627.93      711.21     34.77 o 
   1  10   3     1984.72     1976.64    102.92 o 
   2  10   3      212.64      256.33     32.29 o 
   3  10   3       31.21       26.62     17.28 o 
   4  10   3       28.60       23.62     24.26 o 
   5  10   3       93.01      112.60     34.27 o 
   6  10   3      116.82      126.64     32.66 o 
   7  10   3        0.05        4.69     30.27 o 
   8  10   3       68.68      128.50     73.25 o 
   9  10   3       53.37      128.09     48.13 o 
  10  10   3       41.89      124.47     54.62 o 
 -10  11   3      605.87      457.09     70.17 o 
  -9  11   3      202.50      136.49     49.52 o 
  -8  11   3     1429.19     1332.57     90.49 o 
  -7  11   3      555.90      512.85     63.33 o 
  -6  11   3     1197.97     1253.41    103.60 o 
  -5  11   3     1616.11     1640.38     69.47 o 
  -4  11   3      298.73      313.17     36.98 o 
  -3  11   3     1497.52     1611.09    132.12 o 
  -2  11   3     1255.31     1188.36     58.61 o 
  -1  11   3      345.11      414.27     44.35 o 
   0  11   3     1246.80     1243.84     56.63 o 
   1  11   3        0.46        2.89     21.64 o 
   2  11   3     2438.19     2602.60     78.69 o 
   3  11   3      210.56      274.51     38.94 o 
   4  11   3      264.11      310.02     51.77 o 
   5  11   3     1716.47     1792.30     69.32 o 
   6  11   3       27.63       54.06     26.80 o 
   7  11   3      330.47      386.47     58.62 o 
   8  11   3       37.04       30.38     34.98 o 
   9  11   3      724.62      702.07    155.54 o 
 -10  12   3        2.33       28.21     42.56 o 
  -9  12   3      402.29      608.64     90.22 o 
  -8  12   3     2538.76     2274.56    113.84 o 
  -7  12   3      372.36      459.03     60.76 o 
  -6  12   3     2238.93     2320.01    129.30 o 
  -5  12   3       84.36       99.86     31.15 o 
  -4  12   3     2631.93     2711.23    232.61 o 
  -3  12   3     1136.93     1270.35    133.51 o 
  -2  12   3     1900.80     1980.54     95.46 o 
  -1  12   3     2831.45     2920.69     99.90 o 
   0  12   3       79.09      103.22     30.38 o 
   1  12   3     4120.62     4100.24    102.14 o 
   2  12   3      162.15      200.69     34.72 o 
   3  12   3     2178.57     2181.71     77.31 o 
   4  12   3      831.24      915.83     69.97 o 
   5  12   3     1066.29     1102.47    129.08 o 
   6  12   3     1738.00     2048.26    109.71 o 
   7  12   3        0.47       10.76     64.10 o 
   8  12   3     1493.74     1257.85    148.87 o 
   9  12   3      115.72      224.78     84.60 o 
 -10  13   3       57.84       97.68     62.71 o 
  -9  13   3      260.13      126.42     95.82 o 
  -8  13   3      407.68      320.58    106.94 o 
  -7  13   3        2.33      -16.05     76.68 o 
  -6  13   3       37.11       -5.69     69.42 o 
  -5  13   3     1489.19     1372.94    100.94 o 
  -4  13   3       46.00      -22.10     80.69 o 
  -3  13   3       50.92       24.70     41.38 o 
  -2  13   3      237.34      339.92     56.65 o 
  -1  13   3      379.64      315.78     41.01 o 
   0  13   3     2185.92     2254.21     79.98 o 
   1  13   3        0.37      -24.37     24.14 o 
   2  13   3     1302.45     1327.73     65.30 o 
   3  13   3      100.93      121.84     34.39 o 
   4  13   3      520.53      532.94     62.08 o 
   5  13   3      247.44      312.18     91.20 o 
   6  13   3        2.13        3.24     37.09 o 
   7  13   3      764.90      732.25    124.24 o 
   8  13   3        3.86      -21.57     47.86 o 
   9  13   3      381.34      550.34    117.49 o 
  -9  14   3      173.19       86.51     90.39 o 
  -8  14   3       85.09       70.73     87.44 o 
  -7  14   3      884.97      677.09    130.47 o 
  -6  14   3       32.69      -51.75     64.60 o 
  -5  14   3        2.68      -62.30     41.53 o 
  -4  14   3      871.75      929.30     90.73 o 
  -3  14   3      207.51      199.34     55.92 o 
  -2  14   3      206.09      237.60     55.40 o 
  -1  14   3      172.04      197.19     52.59 o 
   0  14   3       13.95       23.40     30.94 o 
   1  14   3       30.75        6.66     30.35 o 
   2  14   3       25.75       52.38     32.57 o 
   3  14   3      294.22      185.38     46.90 o 
   4  14   3      378.72      409.63     99.73 o 
   5  14   3       27.92       41.60     68.59 o 
   6  14   3      222.01      238.82     61.01 o 
   7  14   3        7.43       16.26     64.04 o 
   8  14   3       44.38       62.92     68.51 o 
  -8  15   3      138.02      -20.38     83.82 o 
  -7  15   3      463.03      563.31    133.16 o 
  -6  15   3       10.84      -79.66     67.52 o 
  -5  15   3      917.46      917.34     96.37 o 
  -4  15   3      315.38      311.03     68.66 o 
  -3  15   3     2607.46     2793.19    130.46 o 
  -2  15   3     1206.10     1252.57     97.01 o 
  -1  15   3      386.06      408.00    125.70 o 
   0  15   3     2316.59     2245.21     87.70 o 
   1  15   3        0.06        0.29     42.72 o 
   2  15   3     1359.57     1369.38     73.50 o 
   3  15   3      681.22      576.49    100.51 o 
   4  15   3     1932.01     1797.95    155.69 o 
   5  15   3     1089.94     1186.07    100.82 o 
   6  15   3       21.78       80.04     48.42 o 
   7  15   3     1442.84     1636.42    128.24 o 
  -8  16   3      186.46       66.08     99.52 o 
  -7  16   3       27.44      -64.41     77.66 o 
  -6  16   3      328.89      146.06     98.42 o 
  -5  16   3        4.48        3.65     55.45 o 
  -4  16   3      502.77      443.79     79.07 o 
  -3  16   3      147.30      147.14     61.71 o 
  -2  16   3      121.86      161.78     85.08 o 
  -1  16   3       49.67       35.04     48.44 o 
   0  16   3      177.24      184.41     56.52 o 
   1  16   3     1154.39     1031.98    100.83 o 
   2  16   3       16.69      -28.42     33.87 o 
   3  16   3      621.08      481.91    101.32 o 
   4  16   3      928.81     1022.35    140.92 o 
   5  16   3      480.19      579.05     81.48 o 
   6  16   3      409.69      526.32     83.48 o 
   7  16   3        2.89      126.20     58.84 o 
  -7  17   3        1.13      -66.17     78.48 o 
  -6  17   3       13.28      -52.95     80.51 o 
  -5  17   3       10.13      -27.28     61.69 o 
  -4  17   3       23.90      -18.33     56.70 o 
  -3  17   3       15.87      -53.40     49.21 o 
  -2  17   3       62.91      -14.70     50.33 o 
  -1  17   3       38.53      -24.03     45.70 o 
   0  17   3      840.62      815.77     86.60 o 
   1  17   3       83.76       31.49     38.27 o 
   2  17   3      253.65      228.44     58.91 o 
   3  17   3       32.21      -25.79     60.80 o 
   4  17   3        6.49       53.82     47.20 o 
   5  17   3       25.81      137.12     58.07 o 
   6  17   3       13.94       76.13     57.10 o 
  -6  18   3      369.61      251.99    122.50 o 
  -5  18   3        0.99      -38.68     66.20 o 
  -4  18   3      764.42      730.09     99.95 o 
  -3  18   3      211.20       52.39     65.07 o 
  -2  18   3      551.80      564.60     87.35 o 
  -1  18   3     1160.87     1215.54    106.83 o 
   0  18   3      862.48      771.51     87.87 o 
   1  18   3      601.13      615.86    119.80 o 
   2  18   3       50.25       34.76     48.57 o 
   3  18   3     1015.47     1335.81    158.92 o 
   4  18   3      372.64      468.71    126.25 o 
   5  18   3      374.98      390.24     77.01 o 
  -5  19   3      635.93      589.79    175.49 o 
  -4  19   3       10.09      -89.71     59.81 o 
  -3  19   3      940.52     1042.94    115.48 o 
  -2  19   3      169.03      160.50     99.95 o 
  -1  19   3       14.51      -40.48     67.81 o 
   0  19   3      653.58      486.30     83.94 o 
   1  19   3       57.27       39.37     73.42 o 
   2  19   3      434.66      374.43    105.18 o 
   3  19   3      141.74      131.15    105.98 o 
   4  19   3      201.61      316.64     73.00 o 
  -3  20   3       71.65      -62.23     65.27 o 
  -2  20   3       19.14        8.31     68.04 o 
  -1  20   3       66.85        2.84     64.07 o 
   0  20   3        4.36      -27.44     56.81 o 
   1  20   3        5.08      -89.31     61.42 o 
 -12   0   4      728.99      567.46    103.51 o 
 -11   0   4     1600.36     1317.62    133.65 o 
 -10   0   4     1908.64     1724.35    130.39 o 
  -9   0   4     1934.04     2243.79    137.09 o 
  -8   0   4        9.66        6.20     32.79 o 
  -7   0   4     2339.29     2548.87    127.68 o 
  -6   0   4      583.88      605.15     44.01 o 
  -5   0   4     9225.28     8941.07    143.00 o 
  -4   0   4    15639.86    15276.62    423.73 o 
  -3   0   4      637.13      604.15     31.47 o 
  -2   0   4     3545.61     3070.93     91.64 o 
  -1   0   4      949.64     1172.43     49.96 o 
   0   0   4     4158.98     3719.22    114.65 o 
   1   0   4    10003.13     9189.96    190.59 o 
   2   0   4     3216.36     3580.33     83.63 o 
   3   0   4     2056.98     1833.51     95.43 o 
   4   0   4      529.29      458.89     40.91 o 
   5   0   4    10170.45    10132.61    476.57 o 
   6   0   4      592.42      575.17     53.21 o 
   7   0   4      352.32      404.99     50.83 o 
   8   0   4     1533.59     1455.01     84.10 o 
   9   0   4        0.73       40.77     59.78 o 
  10   0   4     2756.31     2848.77    128.41 o 
  11   0   4       62.77       80.56     68.75 o 
 -12   1   4      507.57      510.27     70.20 o 
 -11   1   4      137.36      184.55     55.53 o 
 -10   1   4       63.68      136.60     52.44 o 
  -9   1   4      410.26      303.10     47.02 o 
  -8   1   4     1040.86     1119.12     68.34 o 
  -7   1   4        2.09      -23.95     15.97 o 
  -6   1   4     1027.56     1048.19     36.38 o 
  -5   1   4     4259.54     4319.07     65.34 o 
  -4   1   4      256.80      250.37     18.33 o 
  -3   1   4     1476.85     1383.64     31.87 o 
  -2   1   4     1495.91     1520.83     37.70 o 
  -1   1   4      164.76      138.54     13.22 o 
   0   1   4      703.79      796.83     25.61 o 
   1   1   4     2595.30     2556.41     46.73 o 
   2   1   4     8001.23     7468.94     89.42 o 
   3   1   4      107.95      102.92     18.21 o 
   4   1   4     1263.40     1121.44     40.38 o 
   5   1   4      904.49      835.59     38.00 o 
   6   1   4     1162.79     1162.89     46.60 o 
   7   1   4        1.34        0.43     16.41 o 
   8   1   4       94.17       63.40     22.87 o 
   9   1   4     1357.49     1338.32     61.02 o 
  10   1   4       60.00      123.06     28.63 o 
  11   1   4      147.14      197.98     40.81 o 
 -12   2   4       11.32       14.10     35.87 o 
 -11   2   4       67.09       37.54     40.32 o 
 -10   2   4      436.44      483.89     86.23 o 
  -9   2   4      247.91      348.59     54.45 o 
  -8   2   4      375.00      351.06     37.71 o 
  -7   2   4     1011.43      978.67     55.31 o 
  -6   2   4       17.31       -2.87     15.91 o 
  -5   2   4      556.66      562.52     34.22 o 
  -4   2   4      904.06      861.02     27.04 o 
  -3   2   4        4.10       28.41     16.13 o 
  -2   2   4       76.91      123.76     12.55 o 
  -1   2   4      586.82      547.13     21.72 o 
   0   2   4     1090.09      944.20     27.67 o 
   1   2   4      683.91      579.63     23.91 o 
   2   2   4      132.86      147.57     15.95 o 
   3   2   4      320.95      433.41     31.04 o 
   4   2   4     1919.40     1835.33     64.21 o 
   5   2   4      507.00      527.38     33.52 o 
   6   2   4     1001.40      975.14     43.63 o 
   7   2   4      394.61      404.17     44.40 o 
   8   2   4       21.03       29.46     19.71 o 
   9   2   4        8.83       27.65     22.04 o 
  10   2   4      251.77      283.38     46.49 o 
  11   2   4       13.02       60.82     32.05 o 
 -12   3   4      178.52      173.49     48.08 o 
 -11   3   4      564.48      687.57    120.85 o 
 -10   3   4     1827.82     1960.27    125.92 o 
  -9   3   4      150.74      172.17     58.60 o 
  -8   3   4     3204.22     3388.69     90.44 o 
  -7   3   4      441.20      511.97     40.00 o 
  -6   3   4     4865.75     4603.35     94.36 o 
  -5   3   4     4039.06     3863.03     78.72 o 
  -4   3   4     2894.44     2988.58     63.82 o 
  -3   3   4    15355.58    15626.61    206.59 o 
  -2   3   4      270.35      330.48     19.64 o 
  -1   3   4    10732.63    10425.72    109.19 o 
   0   3   4     1873.42     1861.14     38.75 o 
   1   3   4     3939.75     3827.69     61.73 o 
   2   3   4    10656.65    10364.66    110.69 o 
   3   3   4      821.01      956.52     38.87 o 
   4   3   4     5226.57     5119.04     99.66 o 
   5   3   4     1091.83     1029.22     48.69 o 
   6   3   4     8133.06     8204.45    124.30 o 
   7   3   4     5095.79     4927.08    100.85 o 
   8   3   4      525.03      544.41     43.20 o 
   9   3   4     2523.38     2493.33     80.25 o 
  10   3   4       18.46       45.36     31.99 o 
  11   3   4      950.72      731.28     80.52 o 
 -12   4   4      545.52      559.78     78.33 o 
 -11   4   4     1197.83     1143.53    145.65 o 
 -10   4   4       44.63       42.27     31.62 o 
  -9   4   4      727.64      785.58     55.05 o 
  -8   4   4       35.84        7.86     18.98 o 
  -7   4   4     1600.84     1538.38     59.96 o 
  -6   4   4     4067.16     4210.10     89.48 o 
  -5   4   4     4874.25     5179.65     92.88 o 
  -4   4   4     6872.65     6858.29    145.73 o 
  -3   4   4       33.71       49.03     15.16 o 
  -2   4   4     1846.02     1792.06     35.64 o 
  -1   4   4      893.50      918.02     27.87 o 
   0   4   4    10325.35    10566.68    108.14 o 
   1   4   4     5918.80     6290.76     78.90 o 
   2   4   4     4168.91     4382.53     68.52 o 
   3   4   4     8721.81     8647.13    124.99 o 
   4   4   4       59.77       86.43     17.44 o 
   5   4   4     2877.79     2779.33     79.13 o 
   6   4   4      122.69      126.11     22.94 o 
   7   4   4      157.66      186.34     29.11 o 
   8   4   4     1192.14     1204.05     64.86 o 
   9   4   4       78.53      124.60     36.23 o 
  10   4   4      705.81      750.70     64.21 o 
  11   4   4      302.48      300.04    107.72 o 
 -12   5   4       30.84       43.01     39.28 o 
 -11   5   4       47.03       63.26     35.23 o 
 -10   5   4       44.68       55.66     32.36 o 
  -9   5   4       38.02       21.10     24.53 o 
  -8   5   4      336.03      364.18     40.02 o 
  -7   5   4       46.63       46.43     22.46 o 
  -6   5   4       18.07       10.25     28.33 o 
  -5   5   4      604.95      664.14     37.60 o 
  -4   5   4      684.68      747.48     42.81 o 
  -3   5   4     1423.18     1716.88     48.28 o 
  -2   5   4     3134.71     3545.89     51.58 o 
  -1   5   4     1322.56     1379.54     33.47 o 
   0   5   4       37.77       55.64     13.80 o 
   1   5   4     1711.31     1840.42     42.14 o 
   2   5   4      234.41      258.66     22.97 o 
   3   5   4      416.90      423.79     37.36 o 
   4   5   4      196.17      258.16     32.68 o 
   5   5   4       14.92       15.19     17.97 o 
   6   5   4      114.23       86.24     32.22 o 
   7   5   4       60.42       31.51     22.66 o 
   8   5   4        0.91       49.37     22.55 o 
   9   5   4        5.06       31.58     33.46 o 
  10   5   4       91.92       95.47     33.52 o 
  11   5   4        0.62       31.61     29.96 o 
 -12   6   4       81.31      113.80     67.08 o 
 -11   6   4      898.71      855.93    115.10 o 
 -10   6   4        0.34       -7.88     36.68 o 
  -9   6   4     2172.43     2193.39     82.00 o 
  -8   6   4     1728.69     1670.44     67.86 o 
  -7   6   4     1801.76     1864.87     67.24 o 
  -6   6   4      566.19      467.01     36.39 o 
  -5   6   4     2577.78     2574.92     86.26 o 
  -4   6   4     3597.87     3500.52     72.03 o 
  -3   6   4     1936.73     2195.54     60.50 o 
  -2   6   4     5196.11     5152.49     72.05 o 
  -1   6   4     5957.64     6281.34     74.81 o 
   0   6   4    12977.10    13510.00    123.94 o 
   1   6   4     8944.79     9357.65    103.01 o 
   2   6   4      998.37      847.67     39.52 o 
   3   6   4     4917.08     5071.71     82.08 o 
   4   6   4        6.08       -4.46     11.59 o 
   5   6   4     5533.83     5340.66     94.98 o 
   6   6   4     1536.82     1470.40     64.40 o 
   7   6   4      951.73      964.72     59.14 o 
   8   6   4     1693.50     1617.33    153.47 o 
   9   6   4       85.19      168.55     46.63 o 
  10   6   4      626.08      689.25     78.25 o 
 -12   7   4      226.78      289.59     83.93 o 
 -11   7   4      573.97      864.45    118.48 o 
 -10   7   4     1346.29     1352.45    105.06 o 
  -9   7   4      304.40      263.57     54.08 o 
  -8   7   4     2834.34     2936.58     88.89 o 
  -7   7   4      409.04      352.75     37.08 o 
  -6   7   4     4611.73     4800.44     98.22 o 
  -5   7   4     4273.79     4329.73     94.28 o 
  -4   7   4     1461.59     1473.27     47.54 o 
  -3   7   4     4753.42     4739.34     60.65 o 
  -2   7   4       21.89       31.61     12.52 o 
  -1   7   4    22279.11    22444.89    173.75 o 
   0   7   4     1060.26     1135.30     36.48 o 
   1   7   4    10739.78    10697.74    125.27 o 
   2   7   4     4787.35     4578.16     73.55 o 
   3   7   4     2728.75     2861.09     62.13 o 
   4   7   4     3787.44     3736.04     82.68 o 
   5   7   4      120.15      100.36     21.72 o 
   6   7   4     2098.89     2131.84     64.04 o 
   7   7   4     1220.46     1148.61     64.25 o 
   8   7   4     1058.07     1088.26     88.06 o 
   9   7   4     1292.90     1318.76    117.09 o 
  10   7   4       10.31       42.65     43.25 o 
 -11   8   4      159.77      183.20     75.22 o 
 -10   8   4        0.02        0.68     36.64 o 
  -9   8   4       85.85       81.04     42.87 o 
  -8   8   4      311.08      377.64     56.20 o 
  -7   8   4     3486.51     3299.71    119.89 o 
  -6   8   4      264.09      293.06     53.36 o 
  -5   8   4        6.63      -23.23     21.00 o 
  -4   8   4      967.95      997.19     59.27 o 
  -3   8   4      274.25      350.08     25.41 o 
  -2   8   4     1480.61     1402.29     35.31 o 
  -1   8   4      475.14      497.35     25.06 o 
   0   8   4     4101.25     4382.62     65.49 o 
   1   8   4     2763.44     2687.09     64.45 o 
   2   8   4      109.36      118.28     24.06 o 
   3   8   4      657.26      682.79     43.83 o 
   4   8   4      127.14      107.27     20.75 o 
   5   8   4       52.86       71.46     20.63 o 
   6   8   4       83.08      102.19     23.82 o 
   7   8   4      689.17      713.74     53.58 o 
   8   8   4      353.11      327.18     64.02 o 
   9   8   4      182.70      224.75     52.84 o 
  10   8   4       86.92      124.54     47.16 o 
 -11   9   4       85.36      195.89     56.82 o 
 -10   9   4      104.12      114.58     49.57 o 
  -9   9   4       75.15       89.93     42.09 o 
  -8   9   4     2325.18     2293.44    111.37 o 
  -7   9   4       60.11      169.70     73.49 o 
  -6   9   4        0.72        7.35     28.30 o 
  -5   9   4        3.89       -6.90     22.81 o 
  -4   9   4      493.80      423.38     57.89 o 
  -3   9   4     1584.60     1649.60     84.92 o 
  -2   9   4      252.78      229.47     25.75 o 
  -1   9   4      759.70      870.55     41.18 o 
   0   9   4      301.19      313.77     22.84 o 
   1   9   4       19.84       22.41     13.58 o 
   2   9   4      964.89     1020.94     37.10 o 
   3   9   4      186.67      190.66     82.43 o 
   4   9   4      697.25      711.31     39.56 o 
   5   9   4       33.86       18.26     19.11 o 
   6   9   4      825.83      846.85     47.28 o 
   7   9   4      685.54      678.68     71.37 o 
   8   9   4       11.20       11.48     31.64 o 
   9   9   4      111.85      166.59     48.52 o 
  10   9   4       79.56      107.58     44.97 o 
 -11  10   4      264.83      266.31     64.89 o 
 -10  10   4      447.03      469.60     71.06 o 
  -9  10   4     1125.41     1165.35    125.31 o 
  -8  10   4       38.00       64.14     63.42 o 
  -7  10   4     3746.12     3796.02    132.42 o 
  -6  10   4      473.88      423.43     54.20 o 
  -5  10   4     1387.89     1407.54     76.07 o 
  -4  10   4     3963.72     4136.04    117.35 o 
  -3  10   4       53.27       89.67     28.49 o 
  -2  10   4     3768.45     3649.95     77.99 o 
  -1  10   4      990.29     1022.15     40.39 o 
   0  10   4     2937.26     2979.05     65.12 o 
   1  10   4     3652.24     3697.90     73.50 o 
   2  10   4      802.73      845.45     44.64 o 
   3  10   4     2706.71     2686.15    102.14 o 
   4  10   4       10.62       29.07     27.42 o 
   5  10   4     1232.60     1397.08     63.84 o 
   6  10   4     1379.61     1333.64    161.63 o 
   7  10   4      541.80      527.91     84.01 o 
   8  10   4     1663.46     1625.70    100.63 o 
   9  10   4      309.81      331.69     61.15 o 
 -10  11   4      643.94      618.81     78.64 o 
  -9  11   4        2.95       11.07     38.16 o 
  -8  11   4      845.43      636.72     70.97 o 
  -7  11   4      107.93      106.84     66.94 o 
  -6  11   4     1947.66     1906.07     93.50 o 
  -5  11   4      437.14      478.72    130.92 o 
  -4  11   4      216.34      180.63     48.07 o 
  -3  11   4     2260.32     2243.12     84.31 o 
  -2  11   4       12.83      -10.30     19.22 o 
  -1  11   4     3262.00     3303.66    102.37 o 
   0  11   4     2830.97     2830.12     83.00 o 
   1  11   4     2175.35     2221.98    100.08 o 
   2  11   4     1153.61     1241.47     60.10 o 
   3  11   4       84.96       74.45     33.78 o 
   4  11   4     1118.15     1252.37     79.36 o 
   5  11   4      417.18      403.81     90.04 o 
   6  11   4      798.75      640.27     76.71 o 
   7  11   4     1027.96     1170.53    137.63 o 
   8  11   4      391.15      437.89     66.58 o 
   9  11   4      849.45     1034.51     96.66 o 
 -10  12   4      385.19      474.18     77.00 o 
  -9  12   4        3.67        5.86     42.02 o 
  -8  12   4       80.54      110.92     70.09 o 
  -7  12   4       13.04       38.70     38.45 o 
  -6  12   4      108.79      188.74     43.00 o 
  -5  12   4       31.51       29.33     52.22 o 
  -4  12   4       20.71       35.35     60.67 o 
  -3  12   4       95.44      161.04     48.32 o 
  -2  12   4       53.15       15.26     35.74 o 
  -1  12   4       57.06       48.65     27.06 o 
   0  12   4       48.06       51.39     27.27 o 
   1  12   4      212.72      220.66     36.65 o 
   2  12   4      478.47      417.13     44.40 o 
   3  12   4      117.15      168.08     44.20 o 
   4  12   4       20.19       41.45     32.76 o 
   5  12   4       45.37       41.27     33.71 o 
   6  12   4       72.99      131.90     72.99 o 
   7  12   4       49.44       32.35     60.85 o 
   8  12   4       31.26      104.33     64.75 o 
   9  12   4       17.07       49.42     58.84 o 
  -9  13   4        2.29        7.25     45.97 o 
  -8  13   4     1537.94     1618.03    180.78 o 
  -7  13   4      122.69       80.22     84.31 o 
  -6  13   4      618.80      402.78    103.97 o 
  -5  13   4      673.52      645.28    111.00 o 
  -4  13   4      282.64      311.36     86.71 o 
  -3  13   4     2295.88     2355.55    114.83 o 
  -2  13   4       48.38       41.82     40.85 o 
  -1  13   4     1102.15     1125.26     82.07 o 
   0  13   4     1771.76     1731.45     84.08 o 
   1  13   4      207.42      225.11     39.63 o 
   2  13   4     2545.00     2602.72     90.02 o 
   3  13   4        3.94       13.66     30.06 o 
   4  13   4     1787.55     2085.54    103.40 o 
   5  13   4      747.62      556.29    104.65 o 
   6  13   4      678.54      863.53    126.89 o 
   7  13   4      899.39      975.71    139.17 o 
   8  13   4      129.89      147.80     79.93 o 
  -9  14   4     1053.74     1088.49    172.70 o 
  -8  14   4       30.32        1.84     90.06 o 
  -7  14   4      634.90      548.58    125.01 o 
  -6  14   4      487.02      585.53    119.13 o 
  -5  14   4      527.69      650.66    117.01 o 
  -4  14   4     1075.84     1194.13    140.62 o 
  -3  14   4      143.32      135.58     55.08 o 
  -2  14   4     2740.87     2744.90    123.50 o 
  -1  14   4      201.19      224.26     54.16 o 
   0  14   4     2299.59     2466.46     94.16 o 
   1  14   4      123.64      123.93     37.38 o 
   2  14   4      206.94      202.24     64.49 o 
   3  14   4     2187.14     2495.91    114.18 o 
   4  14   4      331.50      319.38     89.37 o 
   5  14   4      763.33      918.11    131.58 o 
   6  14   4      464.87      471.03    160.94 o 
   7  14   4      487.14      524.96    115.92 o 
   8  14   4      740.74      652.89    127.92 o 
  -8  15   4       31.93        7.71     90.65 o 
  -7  15   4       17.81       -6.55     82.54 o 
  -6  15   4       56.63       -5.66     76.57 o 
  -5  15   4        3.66      -74.17     67.90 o 
  -4  15   4        0.01       10.43     67.86 o 
  -3  15   4       51.12      -11.94     49.71 o 
  -2  15   4        0.18      -52.70     42.58 o 
  -1  15   4        1.43      -26.70     37.24 o 
   0  15   4      250.60      280.05     57.39 o 
   1  15   4      525.90      482.64     54.16 o 
   2  15   4        3.64      -11.46     30.34 o 
   3  15   4      137.61      160.60     51.37 o 
   4  15   4      314.95      299.62     89.36 o 
   5  15   4       10.49      -32.74     57.28 o 
   6  15   4       34.16       28.93     44.72 o 
   7  15   4        7.90      147.19     82.22 o 
  -8  16   4       27.93       -7.93     89.31 o 
  -7  16   4      667.28      554.33    137.85 o 
  -6  16   4       26.39       -2.93     80.19 o 
  -5  16   4       64.68      -29.84     74.46 o 
  -4  16   4      481.33      497.19    121.29 o 
  -3  16   4      411.35      368.73     75.28 o 
  -2  16   4     1107.01     1222.70    103.12 o 
  -1  16   4        3.80       42.65     47.91 o 
   0  16   4       59.48        0.24     46.16 o 
   1  16   4      356.88      349.02     61.49 o 
   2  16   4      113.43      127.20     41.31 o 
   3  16   4     1427.18     1502.91    145.66 o 
   4  16   4        1.38      -34.70     54.52 o 
   5  16   4      810.53      843.82    133.13 o 
   6  16   4       76.61      206.19     62.80 o 
  -7  17   4       35.78      -17.27     83.42 o 
  -6  17   4       86.33      -96.76     84.95 o 
  -5  17   4      795.41      503.84    125.78 o 
  -4  17   4      590.77      367.83    115.68 o 
  -3  17   4      679.11      647.31     91.69 o 
  -2  17   4        6.48      -46.56     48.82 o 
  -1  17   4     2950.64     3036.71    142.26 o 
   0  17   4      404.89      343.19    125.35 o 
   1  17   4      622.59      562.12     75.30 o 
   2  17   4      489.68      521.77     81.66 o 
   3  17   4        1.59      -82.55     58.16 o 
   4  17   4     1362.95     1418.73    158.74 o 
   5  17   4       28.02       86.32     51.91 o 
  -6  18   4      260.94      152.32    108.96 o 
  -5  18   4        5.13      -44.61     87.80 o 
  -4  18   4      324.95      344.14    119.64 o 
  -3  18   4        5.28      -81.57     54.38 o 
  -2  18   4        4.36      -26.68     67.00 o 
  -1  18   4      555.77      459.67     84.20 o 
   0  18   4        5.89      -71.39     50.71 o 
   1  18   4      186.80      192.60     67.28 o 
   3  18   4      272.34      282.12     98.03 o 
   4  18   4       45.76      151.57     85.69 o 
  -4  19   4       58.21     -126.97     84.65 o 
  -3  19   4       68.15      -46.87     62.39 o 
  -2  19   4        0.64      -30.04     55.70 o 
  -1  19   4      129.20      100.23     65.36 o 
   0  19   4      145.13       14.53     56.76 o 
   1  19   4       27.90      -54.51     54.92 o 
   3  19   4       16.77       34.12     74.94 o 
  -2  20   4      488.21      418.12     92.90 o 
  -1  20   4      174.76       71.36     73.43 o 
   0  20   4      161.76       73.03    115.14 o 
   1  20   4      271.07      157.08    101.65 o 
 -12   1   5        6.27        8.88     35.00 o 
 -11   1   5     1098.32     1263.38     94.02 o 
 -10   1   5      201.80      266.62     50.75 o 
  -9   1   5      381.50      444.32     55.03 o 
  -8   1   5      256.72      253.34     70.01 o 
  -7   1   5      666.78      711.55     88.94 o 
  -6   1   5     3673.53     3536.76     79.58 o 
  -5   1   5     2409.07     2504.37     51.29 o 
  -4   1   5     1370.42     1325.94     35.57 o 
  -3   1   5     1452.90     1489.75     44.13 o 
  -2   1   5     2035.92     1850.93     40.41 o 
  -1   1   5     3336.59     3417.50     56.20 o 
   0   1   5      206.63      294.63     20.11 o 
   1   1   5     5060.69     4848.65     81.42 o 
   2   1   5        0.99       19.36     11.00 o 
   3   1   5      472.42      363.49     25.79 o 
   4   1   5     4918.98     5162.68    103.64 o 
   5   1   5     1008.46      934.70     61.62 o 
   6   1   5     2497.39     2482.35     82.04 o 
   7   1   5      368.71      381.25     37.64 o 
   8   1   5     2531.17     2614.25     80.56 o 
   9   1   5     1551.25     1509.41     78.42 o 
  10   1   5      432.23      481.32     48.24 o 
  11   1   5     1102.97     1308.27     87.52 o 
 -12   2   5     1324.80     1447.31    167.50 o 
 -11   2   5      170.89      258.89     51.39 o 
 -10   2   5     1401.70     1480.50     86.94 o 
  -9   2   5      625.53      598.02     60.85 o 
  -8   2   5      771.33      795.61     62.69 o 
  -7   2   5     7888.58     7661.16    230.83 o 
  -6   2   5       42.97       43.07     19.96 o 
  -5   2   5    10125.41     9647.38    104.26 o 
  -4   2   5     1249.77     1221.68     33.42 o 
  -3   2   5     2820.20     2673.06     59.69 o 
  -2   2   5     3191.45     2943.71     96.76 o 
  -1   2   5      991.89      932.75     30.50 o 
   0   2   5     9178.25     8646.25     97.08 o 
   1   2   5     3468.53     3612.50     61.97 o 
   2   2   5    21584.31    21805.12    313.44 o 
   3   2   5     8193.74     7703.25    103.80 o 
   4   2   5      317.10      315.08     31.92 o 
   5   2   5     4495.75     4461.28    103.66 o 
   6   2   5      856.53      825.26     54.70 o 
   7   2   5     1287.37     1326.05    113.53 o 
   8   2   5     2382.05     2322.29     76.56 o 
   9   2   5     1575.98     1699.74     71.73 o 
  10   2   5     1180.69     1174.57    111.47 o 
 -12   3   5        3.99       51.18     37.93 o 
 -11   3   5      182.01      191.51     49.65 o 
 -10   3   5       22.45       61.20     33.16 o 
  -9   3   5       15.41       -0.28     25.05 o 
  -8   3   5      283.22      254.07     35.72 o 
  -7   3   5      143.98      188.63     29.74 o 
  -6   3   5      667.42      616.59     40.76 o 
  -5   3   5      184.83      175.72     27.55 o 
  -4   3   5      887.52      864.09     27.27 o 
  -3   3   5       10.26        6.15      8.34 o 
  -2   3   5      822.28      835.18     28.49 o 
  -1   3   5       33.70       84.56     13.28 o 
   0   3   5      585.24      698.69     27.57 o 
   1   3   5      558.32      517.85     31.46 o 
   2   3   5     2333.69     2404.55     53.44 o 
   3   3   5       63.96       64.62     26.98 o 
   4   3   5       43.26       42.73     18.57 o 
   5   3   5       11.00        5.33     14.37 o 
   6   3   5       24.63        6.13     18.86 o 
   7   3   5      477.12      479.22     51.30 o 
   8   3   5      122.70      132.85     32.61 o 
   9   3   5       42.14       74.63     30.99 o 
  10   3   5        6.96       68.15     38.07 o 
 -12   4   5       76.93       81.16     40.69 o 
 -11   4   5       87.73      118.59     42.20 o 
 -10   4   5      926.00      968.30     77.80 o 
  -9   4   5      242.35      329.45     48.50 o 
  -8   4   5        9.92       -2.08     21.97 o 
  -7   4   5      112.00       92.73     26.29 o 
  -6   4   5      543.91      588.41     40.35 o 
  -5   4   5     2285.13     2298.98     73.07 o 
  -4   4   5      129.99      138.28     22.19 o 
  -3   4   5      283.27      418.50     25.58 o 
  -2   4   5     4931.32     5043.05     68.31 o 
  -1   4   5      368.80      402.17     25.63 o 
   0   4   5     5383.22     5109.71     72.82 o 
   1   4   5       14.64       37.01     12.44 o 
   2   4   5     1143.19     1065.33     37.14 o 
   3   4   5      828.89      859.99     35.83 o 
   4   4   5      587.29      538.72     39.72 o 
   5   4   5     2378.28     2425.89     65.73 o 
   6   4   5      219.10      176.69     34.89 o 
   7   4   5      794.29      767.49     56.74 o 
   8   4   5      558.71      559.80     53.54 o 
   9   4   5      516.28      487.77     53.06 o 
  10   4   5      201.14      241.18     54.70 o 
 -12   5   5       86.12       42.05     40.01 o 
 -11   5   5     1365.28     1535.50    243.45 o 
 -10   5   5      435.52      558.95     91.02 o 
  -9   5   5      809.00      859.71     58.54 o 
  -8   5   5     3173.61     3235.17    124.07 o 
  -7   5   5     2268.74     2192.04     72.49 o 
  -6   5   5     7222.96     7232.21    123.04 o 
  -5   5   5     1440.24     1449.33     52.50 o 
  -4   5   5    12993.71    13326.29    158.06 o 
  -3   5   5     1615.78     1357.30     33.48 o 
  -2   5   5     7808.78     8178.76     91.13 o 
  -1   5   5    13105.18    12634.17    121.74 o 
   0   5   5      391.38      421.93     24.77 o 
   1   5   5    15755.82    15795.33    149.76 o 
   2   5   5     2543.44     2368.37     54.58 o 
   3   5   5     5432.05     5330.24     87.29 o 
   4   5   5     7127.04     6793.70    123.44 o 
   5   5   5      308.59      306.92     34.74 o 
   6   5   5     2805.74     2711.38     73.68 o 
   7   5   5       19.60       10.68     21.06 o 
   8   5   5     3534.83     3375.27    108.37 o 
   9   5   5      869.37      812.24    109.88 o 
  10   5   5      123.91      152.15     48.66 o 
 -12   6   5      402.44      325.11     92.72 o 
 -11   6   5      117.13      130.33     63.54 o 
 -10   6   5      492.62      520.44     61.26 o 
  -9   6   5      590.62      527.73     56.29 o 
  -8   6   5      116.48      113.32     30.95 o 
  -7   6   5     1914.41     1994.53     69.67 o 
  -6   6   5      166.94      162.81     26.29 o 
  -5   6   5     2641.79     2723.02     81.05 o 
  -4   6   5     3820.47     3945.81     95.93 o 
  -3   6   5      946.59      953.99     37.29 o 
  -2   6   5     3561.14     3699.76     59.12 o 
  -1   6   5      236.92      340.92     23.12 o 
   0   6   5     8206.59     8142.78    149.26 o 
   1   6   5      519.50      507.78     36.50 o 
   2   6   5     3474.75     3447.09     66.85 o 
   3   6   5     1951.56     2023.67     54.57 o 
   4   6   5      464.35      501.64     50.59 o 
   5   6   5      693.60      726.18     42.28 o 
   6   6   5       20.96        7.56     17.19 o 
   7   6   5     1447.09     1480.45     60.82 o 
   8   6   5      117.02      148.23     29.04 o 
   9   6   5      359.93      341.07     83.44 o 
  10   6   5      508.69      572.06    218.45 o 
 -11   7   5        6.18      109.80     59.11 o 
 -10   7   5      317.19      221.88     68.79 o 
  -9   7   5      290.53      241.24     84.95 o 
  -8   7   5       25.23       10.98     34.93 o 
  -7   7   5      281.51      266.41     34.29 o 
  -6   7   5       14.70       -9.25     18.17 o 
  -5   7   5       45.72       22.19     18.48 o 
  -4   7   5     2333.25     2444.50     63.61 o 
  -3   7   5       12.36        2.30     15.07 o 
  -2   7   5       51.38       18.78     20.65 o 
  -1   7   5     8511.91     8611.08    131.52 o 
   0   7   5      122.77      109.29     17.36 o 
   1   7   5        5.32        4.73     13.02 o 
   2   7   5      849.24      909.83     36.16 o 
   3   7   5      471.61      519.36     33.29 o 
   4   7   5      477.63      417.41     38.64 o 
   5   7   5        3.24       -6.04     15.31 o 
   6   7   5       90.86       91.21     32.99 o 
   7   7   5      150.42      153.75     29.10 o 
   8   7   5       51.34       64.54     29.82 o 
   9   7   5        1.92       40.96     27.86 o 
  10   7   5       20.74       50.92     32.73 o 
 -11   8   5        6.41       79.60     56.82 o 
 -10   8   5      655.00      651.28     77.64 o 
  -9   8   5     2006.99     2002.86    107.94 o 
  -8   8   5     1533.77     1647.18     93.61 o 
  -7   8   5     3760.27     3748.52    128.12 o 
  -6   8   5      125.11      178.58     41.41 o 
  -5   8   5     4881.01     4826.56    131.52 o 
  -4   8   5      431.58      502.94     49.61 o 
  -3   8   5     1172.22     1134.03     43.19 o 
  -2   8   5     9760.52     9842.49    105.95 o 
  -1   8   5     4445.60     4624.68     70.57 o 
   0   8   5     4383.90     4293.68     70.25 o 
   1   8   5      183.11      150.37     19.75 o 
   2   8   5     5645.25     5697.31     89.18 o 
   3   8   5     1632.96     1563.97     57.05 o 
   4   8   5      232.21      230.37     32.60 o 
   5   8   5     3208.38     3190.02     85.02 o 
   6   8   5       30.18       41.83     21.13 o 
   7   8   5     2200.00     2326.72     74.80 o 
   8   8   5      128.54      134.88     33.89 o 
   9   8   5      669.11      688.63     61.15 o 
  10   8   5      205.12      209.23     58.03 o 
 -11   9   5      735.12      924.20    124.82 o 
 -10   9   5      373.38      279.45     58.36 o 
  -9   9   5      376.43      404.79     65.11 o 
  -8   9   5     1821.64     1795.28     99.62 o 
  -7   9   5        4.64       -5.56     54.39 o 
  -6   9   5     1547.48     1714.89     88.07 o 
  -5   9   5      429.01      520.47    115.53 o 
  -4   9   5      693.88      641.55     57.79 o 
  -3   9   5     6982.24     6881.85    148.58 o 
  -2   9   5      386.36      397.07     40.16 o 
  -1   9   5     3758.04     3833.01     82.44 o 
   0   9   5       62.25       99.29     18.33 o 
   1   9   5     7774.69     7687.92    101.78 o 
   2   9   5     1229.23     1284.21     48.96 o 
   3   9   5     2162.55     2182.37     58.68 o 
   4   9   5     2928.74     2895.79     85.18 o 
   5   9   5      629.03      645.80     47.25 o 
   6   9   5     4061.21     4044.68     94.06 o 
   7   9   5       19.45       74.05     38.69 o 
   8   9   5     1934.75     2040.18    302.81 o 
   9   9   5      612.42      598.67     78.55 o 
 -11  10   5       29.84       67.76     51.31 o 
 -10  10   5        1.65       -5.68    104.43 o 
  -9  10   5        0.68      -19.17     44.40 o 
  -8  10   5        3.31       26.21     36.20 o 
  -7  10   5      116.05      142.60     43.91 o 
  -6  10   5        1.58        4.08     29.55 o 
  -5  10   5      281.44      247.49     43.88 o 
  -4  10   5      960.74      875.64     62.13 o 
  -3  10   5       89.31      102.27     32.71 o 
  -2  10   5       22.56       62.38     27.47 o 
  -1  10   5      236.35      285.34     30.94 o 
   0  10   5      169.11      144.68     26.79 o 
   1  10   5      318.56      311.83     33.28 o 
   2  10   5      169.70      183.80     30.65 o 
   3  10   5       19.90       16.22     20.52 o 
   4  10   5      213.68      175.93     67.02 o 
   5  10   5       24.77       20.31     27.54 o 
   6  10   5       11.17       37.54     23.65 o 
   7  10   5      367.48      474.44     65.70 o 
   8  10   5        1.37       54.02     80.38 o 
   9  10   5      342.94      579.35     78.67 o 
 -10  11   5       25.36       76.12     45.70 o 
  -9  11   5       95.99      138.20    100.67 o 
  -8  11   5      345.73      351.65     61.53 o 
  -7  11   5      196.68      121.46     43.06 o 
  -6  11   5      515.02      541.96     81.49 o 
  -5  11   5      258.02      194.33     41.55 o 
  -4  11   5      625.54      659.66     58.92 o 
  -3  11   5      518.48      490.46     51.50 o 
  -2  11   5      366.23      371.46     44.82 o 
  -1  11   5      865.80      964.88     49.33 o 
   0  11   5        7.41        6.50     26.84 o 
   1  11   5       23.87       -8.46     26.66 o 
   2  11   5      387.32      497.06     58.99 o 
   3  11   5      704.30      700.29    125.52 o 
   4  11   5      105.71       88.79     62.13 o 
   5  11   5      139.36       73.79     63.24 o 
   6  11   5     1035.19     1431.72    151.56 o 
   7  11   5      199.17      291.75     55.74 o 
   8  11   5      716.96      903.18     88.57 o 
   9  11   5       49.66       84.55     45.66 o 
 -10  12   5      453.79      372.58     67.42 o 
  -9  12   5      807.34      831.08    234.92 o 
  -8  12   5      367.48      316.85     64.10 o 
  -7  12   5     1363.04     1417.23    164.45 o 
  -6  12   5       32.57       75.89     33.21 o 
  -5  12   5     1034.86     1113.84    109.92 o 
  -4  12   5      956.17      924.50     89.62 o 
  -3  12   5     2028.84     2069.66    145.25 o 
  -2  12   5     3124.81     2991.82    167.21 o 
  -1  12   5      558.49      406.60     81.00 o 
   0  12   5     4313.70     4290.03    130.67 o 
   1  12   5      727.78      801.82    128.22 o 
   2  12   5     3276.46     3542.15    191.23 o 
   3  12   5     1422.58     1445.78     86.87 o 
   4  12   5      910.01      925.02     78.68 o 
   5  12   5     2257.11     2497.87    115.04 o 
   6  12   5        3.87       54.94     58.81 o 
   7  12   5     2067.71     2039.12    171.07 o 
   8  12   5      436.46      412.14    100.59 o 
  -9  13   5      247.60      346.12     78.52 o 
  -8  13   5      152.31       81.33     86.33 o 
  -7  13   5       15.48      -10.74     76.38 o 
  -6  13   5      632.72      568.48    116.27 o 
  -5  13   5        1.11      -79.88     57.78 o 
  -4  13   5      359.36      364.98     92.38 o 
  -3  13   5      268.91      226.28     75.96 o 
  -2  13   5      466.79      529.56     93.60 o 
  -1  13   5      631.60      757.48    102.59 o 
   0  13   5     3974.96     3868.27    129.02 o 
   1  13   5      667.88      663.27     68.07 o 
   2  13   5      203.15      288.73     52.51 o 
   3  13   5      204.02      235.20     50.47 o 
   4  13   5      104.11      154.08     47.10 o 
   5  13   5       21.62       42.08     56.29 o 
   6  13   5      530.11      549.41    110.99 o 
   7  13   5        1.71       83.33     65.40 o 
   8  13   5      313.95      318.28     95.31 o 
  -9  14   5        2.26      -64.33     91.55 o 
  -8  14   5       22.74      -97.15     81.80 o 
  -7  14   5       76.70       33.05     85.69 o 
  -6  14   5        0.70      -31.09     69.65 o 
  -5  14   5      228.35      234.78     89.14 o 
  -4  14   5       36.75       73.01     71.28 o 
  -3  14   5      186.58      122.08     73.41 o 
  -2  14   5       47.98       16.55     56.12 o 
  -1  14   5      816.63      992.23    120.28 o 
   0  14   5      417.94      322.39     83.49 o 
   1  14   5      178.05      185.30     46.07 o 
   2  14   5      453.72      571.48     74.88 o 
   3  14   5       17.60       -9.91     33.14 o 
   4  14   5       97.66      194.85     51.98 o 
   5  14   5      122.26      193.47     84.89 o 
   6  14   5        9.38       67.86     62.45 o 
   7  14   5       79.83       54.57     62.43 o 
  -8  15   5      493.32      390.36    124.66 o 
  -7  15   5       53.38        8.45     87.30 o 
  -6  15   5      465.70      199.10     95.36 o 
  -5  15   5       12.56      -42.21     70.83 o 
  -4  15   5     1746.11     1272.89    149.18 o 
  -3  15   5      506.92      590.88    114.11 o 
  -2  15   5      500.56      612.20    108.54 o 
  -1  15   5     2400.54     2416.19    166.85 o 
   0  15   5      164.00      114.18     74.90 o 
   1  15   5     1088.13     1305.31     90.60 o 
   2  15   5      310.71      370.00     60.91 o 
   3  15   5     1403.24     1461.75     95.37 o 
   4  15   5     1159.02     1030.14    132.95 o 
   5  15   5      343.34      367.34    102.10 o 
   6  15   5     1228.51     1393.32    167.81 o 
  -7  16   5      408.30      425.17    128.67 o 
  -6  16   5        2.00      -55.03     66.51 o 
  -5  16   5     1395.11     1007.61    146.13 o 
  -4  16   5       84.18       35.44     77.26 o 
  -3  16   5      580.29      532.12    119.15 o 
  -2  16   5      501.99      426.83    101.08 o 
  -1  16   5       14.47      -51.39     55.99 o 
   0  16   5     1075.84     1053.60    130.05 o 
   1  16   5        6.31      -38.87     53.81 o 
   2  16   5      284.56      265.41     58.64 o 
   3  16   5      406.62      348.25     74.37 o 
   4  16   5      119.86      155.47     76.22 o 
   5  16   5      182.81      192.84     87.50 o 
   6  16   5        1.83       52.99     47.92 o 
  -6  17   5       59.40      -54.36     84.86 o 
  -5  17   5      128.25      -51.40     75.42 o 
  -4  17   5      126.49       71.46     89.90 o 
  -3  17   5       15.26      -32.93     75.25 o 
  -2  17   5      287.15      256.36    101.52 o 
  -1  17   5       10.57       36.67     71.08 o 
   0  17   5      100.76       43.81     70.63 o 
   1  17   5       81.95       -0.89     68.73 o 
   2  17   5        7.96        2.21     42.15 o 
   3  17   5       91.97      103.59     68.10 o 
   4  17   5        8.90       67.73     63.67 o 
   5  17   5       20.98      134.06     77.08 o 
  -5  18   5      740.21      602.25    140.05 o 
  -4  18   5       72.13      -58.77     84.90 o 
  -3  18   5      586.10      407.96    119.15 o 
  -2  18   5      584.57      443.04    116.00 o 
  -1  18   5        3.73      -24.05     78.05 o 
   0  18   5      749.26      690.44    130.52 o 
   1  18   5       86.95       81.28     86.53 o 
   2  18   5      124.39      129.69     90.93 o 
   3  18   5      170.66      183.32     85.07 o 
   4  18   5      340.06      256.29     92.88 o 
  -4  19   5      496.94      251.07    123.33 o 
  -3  19   5      174.34       43.26     97.11 o 
  -2  19   5       59.06      -80.94     79.83 o 
  -1  19   5      185.50       89.69     95.56 o 
   0  19   5       31.79      -21.58     77.59 o 
   1  19   5      573.85      493.23    119.62 o 
 -12   0   6      570.78      536.97    101.00 o 
 -11   0   6      220.80      288.47     75.78 o 
 -10   0   6     1992.33     2098.49    144.66 o 
  -9   0   6      568.52      390.90     73.57 o 
  -8   0   6      447.84      541.94     77.52 o 
  -7   0   6     4715.40     4612.56    178.16 o 
  -6   0   6     2399.06     2479.13    125.25 o 
  -5   0   6     7664.74     7313.19    133.78 o 
  -4   0   6      329.60      454.29     36.35 o 
  -3   0   6     8028.81     7584.79    191.73 o 
  -2   0   6     9811.94    10335.98    159.37 o 
  -1   0   6     1355.22     1337.25     55.56 o 
   0   0   6     5368.09     5046.27    109.65 o 
   1   0   6     1275.73     1447.34     60.47 o 
   2   0   6     6242.33     5807.47    132.17 o 
   3   0   6       11.51       -4.49     21.25 o 
   4   0   6     5183.62     4875.69    127.64 o 
   5   0   6     1981.16     1963.47     86.19 o 
   6   0   6     1473.85     1336.79    113.59 o 
   8   0   6        9.25       37.45     48.99 o 
   9   0   6     2745.39     2721.58    181.62 o 
  10   0   6      504.47      500.29     98.95 o 
 -12   1   6      133.58      206.59     53.24 o 
 -11   1   6      391.05      478.37    138.77 o 
 -10   1   6      134.69      106.76     51.80 o 
  -9   1   6      726.15      806.54     68.97 o 
  -8   1   6        0.38       11.66     25.50 o 
  -7   1   6     2026.88     2044.81     85.36 o 
  -6   1   6      197.21      202.22     45.65 o 
  -5   1   6      870.64      832.06     33.28 o 
  -4   1   6     1321.04     1256.33     37.51 o 
  -3   1   6     2617.04     2799.13     64.21 o 
  -2   1   6      250.99      388.49     24.27 o 
  -1   1   6       48.35       87.61     15.43 o 
   0   1   6      955.08      986.01     34.84 o 
   1   1   6     5803.90     5821.92     86.35 o 
   2   1   6     1658.98     1774.97     69.03 o 
   3   1   6      908.87      815.15     36.62 o 
   4   1   6      300.98      276.84     27.68 o 
   5   1   6     1864.16     1869.25     59.56 o 
   6   1   6      812.35      856.01     57.03 o 
   7   1   6       69.43       95.22     36.06 o 
   8   1   6      472.33      498.18     82.00 o 
   9   1   6       13.37       93.57     71.55 o 
  10   1   6      292.29      426.75     68.79 o 
 -12   2   6      206.90      254.76     57.45 o 
 -11   2   6        1.42       35.71     35.09 o 
 -10   2   6       90.18       57.82     63.73 o 
  -9   2   6       51.31       42.85     29.95 o 
  -8   2   6     2195.96     2000.03     89.10 o 
  -7   2   6      372.30      286.17     34.76 o 
  -6   2   6       65.87       40.79     21.42 o 
  -5   2   6      603.07      572.20     37.89 o 
  -4   2   6      185.03      215.32     21.46 o 
  -3   2   6      220.25      312.56     21.76 o 
  -2   2   6     1876.48     1932.91     53.95 o 
  -1   2   6       33.32       59.24     13.81 o 
   0   2   6      270.44      300.77     26.63 o 
   1   2   6     2424.03     2815.92     59.37 o 
   2   2   6     2895.86     2969.33     63.52 o 
   3   2   6      186.38      200.80     23.21 o 
   4   2   6      257.43      258.89     32.32 o 
   5   2   6      149.40      148.93     38.27 o 
   6   2   6     3165.89     3092.82    123.88 o 
   7   2   6       10.97       10.86     20.48 o 
   8   2   6       92.38       63.87     35.73 o 
   9   2   6      511.41      658.63     76.39 o 
  10   2   6        3.47      155.87     44.46 o 
 -12   3   6      156.14      265.98     57.14 o 
 -11   3   6     1554.96     1707.29     98.68 o 
 -10   3   6        4.90       63.51     34.98 o 
  -9   3   6      752.11      820.02     70.56 o 
  -8   3   6      622.22      625.48     57.61 o 
  -7   3   6        1.95      -20.12     17.83 o 
  -6   3   6     2433.76     2234.75     68.24 o 
  -5   3   6     2045.50     2002.10     61.64 o 
  -4   3   6     7732.77     7705.47     92.32 o 
  -3   3   6      697.49      652.89     27.93 o 
  -2   3   6     3532.51     3367.70     67.80 o 
  -1   3   6     1544.60     1470.24     41.09 o 
   0   3   6     1574.65     1453.55     41.85 o 
   1   3   6     4684.13     4582.85     76.40 o 
   2   3   6      341.93      418.82     51.56 o 
   3   3   6     2193.62     2040.87     55.75 o 
   4   3   6     1549.05     1518.03     51.37 o 
   5   3   6     4116.05     4088.10    103.24 o 
   6   3   6     1742.96     1643.23     69.90 o 
   7   3   6        6.32        8.18     21.41 o 
   8   3   6     2409.91     2386.85     92.29 o 
   9   3   6       32.98       62.50     28.02 o 
  10   3   6     1256.74     1142.30    138.84 o 
 -12   4   6      540.42      674.06     78.85 o 
 -11   4   6      535.36      626.70     71.21 o 
 -10   4   6      494.30      552.89     62.48 o 
  -9   4   6       24.39       12.22     25.89 o 
  -8   4   6     4593.05     4668.75    110.93 o 
  -7   4   6      151.58      130.48     29.49 o 
  -6   4   6     3321.61     3219.49     82.28 o 
  -5   4   6     4442.09     4555.90    190.17 o 
  -4   4   6     2066.21     2089.26    101.99 o 
  -3   4   6     3636.57     3554.14     60.84 o 
  -2   4   6        8.18       21.55     12.45 o 
  -1   4   6     4045.13     3851.79     66.28 o 
   0   4   6     3877.62     3832.94     68.12 o 
   1   4   6     2233.60     2248.01     54.02 o 
   2   4   6     8923.72     8441.32    134.20 o 
   3   4   6      376.21      423.40     30.71 o 
   4   4   6     1588.21     1416.51     55.94 o 
   5   4   6      307.29      284.42     35.68 o 
   6   4   6      161.75      186.38     33.69 o 
   7   4   6      982.90      992.01     63.96 o 
   8   4   6       28.98       29.70     21.73 o 
   9   4   6     1052.07     1029.32     86.91 o 
  10   4   6      233.25      298.57     64.26 o 
 -12   5   6      141.90      266.78     84.74 o 
 -11   5   6        0.02       83.88     37.15 o 
 -10   5   6        8.80       24.50     29.60 o 
  -9   5   6      344.84      280.30     46.17 o 
  -8   5   6      501.53      574.40     48.57 o 
  -7   5   6      598.45      556.17     53.00 o 
  -6   5   6       33.49       38.23     21.46 o 
  -5   5   6      199.25      206.39     27.98 o 
  -4   5   6      105.25      139.73     24.07 o 
  -3   5   6       30.23       50.37     12.66 o 
  -2   5   6       42.68       62.20     22.93 o 
  -1   5   6       24.72       36.48     14.29 o 
   0   5   6      861.57      875.96     34.65 o 
   1   5   6      114.23      108.93     18.34 o 
   2   5   6      190.52      174.08     29.55 o 
   3   5   6      323.66      302.78     27.80 o 
   4   5   6      332.40      310.02     30.03 o 
   5   5   6      113.36      132.11     30.26 o 
   6   5   6       17.67       24.96     21.82 o 
   7   5   6        6.45       22.13     23.66 o 
   8   5   6      147.03      223.74     33.94 o 
   9   5   6       14.71       69.56     25.07 o 
  10   5   6       53.39      104.96     37.44 o 
 -12   6   6      174.43      235.64     78.84 o 
 -11   6   6      107.80      136.34     65.82 o 
 -10   6   6      466.82      516.35     61.28 o 
  -9   6   6        1.70       -5.75     38.53 o 
  -8   6   6     2993.72     2982.36     91.02 o 
  -7   6   6       24.67       24.29     21.52 o 
  -6   6   6      733.21      662.55     44.56 o 
  -5   6   6     1290.55     1267.75     52.18 o 
  -4   6   6     1347.79     1290.49     50.71 o 
  -3   6   6     7522.89     8066.07    120.24 o 
  -2   6   6     2122.88     2134.01     48.86 o 
  -1   6   6     3111.81     2970.19     58.89 o 
   0   6   6     1280.31     1213.04     44.54 o 
   1   6   6      987.72      999.70     50.64 o 
   2   6   6     2878.60     2762.86     63.73 o 
   3   6   6      489.35      499.31     33.68 o 
   4   6   6     2322.87     2231.00     63.26 o 
   5   6   6      880.97     1000.22     60.44 o 
   6   6   6      407.18      395.10     43.76 o 
   7   6   6     2579.65     2522.82    108.65 o 
   8   6   6       31.26       21.15     21.93 o 
   9   6   6      288.24      337.35     48.53 o 
  10   6   6      171.65      186.98     42.05 o 
 -11   7   6     1109.27     1023.19    126.23 o 
 -10   7   6        7.03        4.23     44.52 o 
  -9   7   6     1561.81     1662.61    199.82 o 
  -8   7   6      478.59      507.24     62.80 o 
  -7   7   6     2109.85     2009.61     73.06 o 
  -6   7   6     3223.79     3277.87     85.76 o 
  -5   7   6      403.67      423.28     35.88 o 
  -4   7   6     6915.37     6836.68    114.04 o 
  -3   7   6     1721.13     1699.27     55.99 o 
  -2   7   6     6699.91     6767.54     89.92 o 
  -1   7   6     1700.40     1752.07     46.72 o 
   0   7   6     4178.89     4135.56     84.39 o 
   1   7   6     8804.03     8930.07    114.99 o 
   2   7   6       90.28       88.98     19.82 o 
   3   7   6     3944.63     3821.44     79.70 o 
   4   7   6     1739.44     1709.29     56.45 o 
   5   7   6     1879.00     1789.78     77.57 o 
   6   7   6     2640.38     2672.82     90.35 o 
   7   7   6      653.89      658.15     55.91 o 
   8   7   6     2027.61     2125.57     87.10 o 
   9   7   6       28.63      100.34     35.07 o 
 -11   8   6       11.82      182.14     67.74 o 
 -10   8   6      305.99      228.22     53.89 o 
  -9   8   6      265.55      206.76     51.67 o 
  -8   8   6        4.39      -24.46     61.73 o 
  -7   8   6      436.67      429.05     57.00 o 
  -6   8   6      552.29      572.18     61.54 o 
  -5   8   6        8.80      -31.20     48.86 o 
  -4   8   6      622.39      615.01    137.75 o 
  -3   8   6     1581.27     1662.28     55.46 o 
  -2   8   6      195.74      178.19     21.25 o 
  -1   8   6        1.05      -10.74     12.84 o 
   0   8   6     2171.89     2138.84     53.34 o 
   1   8   6      316.51      370.07     31.37 o 
   2   8   6      708.17      786.27     39.47 o 
   3   8   6       16.32       25.93     17.38 o 
   4   8   6     1020.83      990.45     46.56 o 
   5   8   6      232.88      274.64     38.43 o 
   6   8   6      496.62      539.55     50.49 o 
   7   8   6      447.74      551.35     52.16 o 
   8   8   6       15.49       58.39     35.99 o 
   9   8   6      675.64      656.38    106.22 o 
 -11   9   6       88.01      132.53     67.67 o 
 -10   9   6       31.17       18.79     99.89 o 
  -9   9   6      791.02      802.53    101.31 o 
  -8   9   6       42.87       23.30     95.80 o 
  -7   9   6      393.69      374.41     92.17 o 
  -6   9   6      107.41      183.92     42.89 o 
  -5   9   6     1166.72     1122.47    147.35 o 
  -4   9   6      635.06      669.38     77.32 o 
  -3   9   6       45.02       44.39     29.13 o 
  -2   9   6     2871.98     2721.76     95.41 o 
  -1   9   6     1088.83     1127.10     49.62 o 
   0   9   6     1119.48     1184.13     52.47 o 
   1   9   6     1579.44     1541.00     48.50 o 
   2   9   6       81.02       92.82     23.65 o 
   3   9   6      416.69      437.39     36.21 o 
   4   9   6      319.10      365.85     33.76 o 
   5   9   6     1083.94     1161.16     75.23 o 
   6   9   6      465.47      504.03     49.78 o 
   7   9   6       30.88       39.72     31.80 o 
   8   9   6      207.05      329.76     87.86 o 
   9   9   6        3.16      101.68     65.19 o 
 -10  10   6     1147.80     1075.40    159.95 o 
  -9  10   6       65.45       78.60     42.82 o 
  -8  10   6     1465.13     1300.64    240.65 o 
  -7  10   6      834.86      679.47     68.80 o 
  -6  10   6      306.96      329.15     53.88 o 
  -5  10   6     2731.92     2634.45    105.87 o 
  -4  10   6      444.53      422.61     50.44 o 
  -3  10   6     2735.78     2653.12    151.33 o 
  -2  10   6     1403.53     1358.98    121.48 o 
  -1  10   6     4238.14     4156.44     93.14 o 
   0  10   6     1284.91     1438.64     58.95 o 
   1  10   6       28.77       57.99     27.62 o 
   2  10   6     5021.14     5150.66    112.21 o 
   3  10   6        7.47       30.68     30.29 o 
   4  10   6     1298.26     1493.55     66.69 o 
   5  10   6     1886.61     1906.45     78.18 o 
   6  10   6      907.16     1147.89    134.32 o 
   7  10   6     1973.69     2231.42    174.57 o 
   8  10   6      199.30      240.85     82.02 o 
 -10  11   6       18.30       73.56     80.11 o 
  -9  11   6      315.40      228.06     54.97 o 
  -8  11   6      138.76      169.67     48.98 o 
  -7  11   6      266.02      268.34     52.06 o 
  -6  11   6      414.82      425.98     58.32 o 
  -5  11   6       74.42       41.74     35.58 o 
  -4  11   6     1085.60     1093.57    122.05 o 
  -3  11   6      415.39      394.52     50.85 o 
  -2  11   6     1449.05     1493.13     76.94 o 
  -1  11   6      258.77      307.91     44.55 o 
   0  11   6        1.69       11.27     22.55 o 
   1  11   6      294.45      379.22     53.32 o 
   2  11   6        0.05       15.74     30.70 o 
   3  11   6     1895.69     1905.22    141.62 o 
   4  11   6       21.65       46.93     53.83 o 
   5  11   6      715.07      978.40    127.54 o 
   6  11   6      767.04      773.44     79.13 o 
   7  11   6      493.24      614.60    111.72 o 
   8  11   6      705.55      462.99    101.33 o 
 -10  12   6        1.75        6.90     81.38 o 
  -9  12   6        0.01       50.45     43.37 o 
  -8  12   6       55.60       30.99    126.64 o 
  -7  12   6       89.25       70.13     93.87 o 
  -6  12   6       52.61        9.53     32.67 o 
  -5  12   6       21.65       34.08     31.85 o 
  -4  12   6       12.39       27.16     31.12 o 
  -3  12   6        3.90      -17.08     27.61 o 
  -2  12   6       16.25      -30.60     40.43 o 
  -1  12   6       12.82      -19.90     43.26 o 
   0  12   6      132.05      167.19     42.55 o 
   1  12   6      323.97      337.84     53.65 o 
   2  12   6      242.37      281.84     52.39 o 
   3  12   6      502.13      517.85     64.12 o 
   4  12   6       50.36       43.35     49.41 o 
   5  12   6       13.90       14.95     47.93 o 
   6  12   6       34.51       13.16     54.25 o 
   7  12   6       73.88      129.61     70.11 o 
   8  12   6        1.50      153.26     77.02 o 
  -9  13   6      530.66      499.02    153.59 o 
  -8  13   6      100.96      120.25     49.64 o 
  -7  13   6      608.76      710.74     75.06 o 
  -6  13   6      531.62      546.09    118.55 o 
  -5  13   6       91.46       -5.38     65.17 o 
  -4  13   6      553.81      527.98    101.79 o 
  -3  13   6        4.61      -42.43     53.43 o 
  -2  13   6     1641.40     1618.65    138.94 o 
  -1  13   6        7.86       -2.24     54.58 o 
   0  13   6       79.16      182.71     68.54 o 
   1  13   6     1119.81     1229.39    137.27 o 
   2  13   6      127.26      119.80     69.14 o 
   3  13   6     1557.46     1890.05    104.00 o 
   4  13   6       15.60       35.13     36.12 o 
   5  13   6      534.23      602.34     72.49 o 
   6  13   6      386.79      452.68    100.75 o 
   7  13   6      165.89      300.10     95.64 o 
  -9  14   6        2.59      -92.13     89.92 o 
  -8  14   6      416.40      458.76    125.59 o 
  -7  14   6      101.24      -35.73     79.73 o 
  -6  14   6      597.73      360.93    106.10 o 
  -5  14   6     1337.56      789.23    123.57 o 
  -4  14   6      326.83      226.11     86.01 o 
  -3  14   6     1091.41      934.31    121.95 o 
  -2  14   6      510.72      420.73     91.31 o 
  -1  14   6     3737.36     3665.06    201.67 o 
   0  14   6     1710.65     1895.19    150.87 o 
   1  14   6      204.99      217.88     52.53 o 
   2  14   6     1154.21     1230.38    111.19 o 
   3  14   6       41.71       58.10     39.16 o 
   4  14   6      799.72      838.59     81.77 o 
   5  14   6      845.72      869.68    127.21 o 
   6  14   6      163.97      251.24     90.97 o 
  -8  15   6        0.08      -99.26     78.97 o 
  -7  15   6       66.00      -19.93     82.67 o 
  -6  15   6       52.91      -97.87     65.24 o 
  -5  15   6        1.80      -90.95     60.63 o 
  -4  15   6      160.56       -8.14     70.17 o 
  -3  15   6       25.11       39.97     65.23 o 
  -2  15   6        3.35      -52.94     56.67 o 
  -1  15   6      135.62       57.17     67.53 o 
   0  15   6       12.13      -48.28     49.06 o 
   1  15   6        8.91      -32.71     48.83 o 
   2  15   6        1.36        9.72     37.32 o 
   3  15   6       70.08       91.27     45.96 o 
   4  15   6       84.38       74.28     46.78 o 
   5  15   6        2.88       75.13     70.51 o 
   6  15   6        0.20       80.87     68.26 o 
  -7  16   6      134.90      -43.08     92.43 o 
  -6  16   6      374.83      245.00    104.03 o 
  -5  16   6      219.39      115.01     89.37 o 
  -4  16   6      321.30      176.46     87.70 o 
  -3  16   6      402.62      392.12    111.66 o 
  -2  16   6        0.16      -29.61     60.80 o 
  -1  16   6      321.66      392.27    107.32 o 
   0  16   6      658.33      471.00    103.29 o 
   1  16   6      240.91      126.46     70.89 o 
   2  16   6      685.11      641.95    107.36 o 
   3  16   6        0.78       36.61     40.79 o 
   4  16   6      482.53      593.77    112.03 o 
   5  16   6       94.11      121.39     70.51 o 
  -6  17   6      735.73      574.79    139.02 o 
  -5  17   6      192.17       45.57     91.86 o 
  -4  17   6      934.04      834.54    144.01 o 
  -3  17   6       23.62      -92.85     61.90 o 
  -2  17   6      773.31      938.32    144.26 o 
  -1  17   6      464.96      402.43    103.62 o 
   0  17   6      382.43      249.69     91.69 o 
   1  17   6      446.40      493.11    106.36 o 
   2  17   6        0.20      -50.43     59.80 o 
   3  17   6     1024.62     1231.33    139.13 o 
   4  17   6        3.18      126.05     69.77 o 
  -5  18   6      126.38       85.59    101.24 o 
  -4  18   6        5.52       49.96     96.95 o 
  -3  18   6      219.85       20.84     88.27 o 
  -2  18   6       22.57      -54.33     73.64 o 
  -1  18   6       53.76       75.89     90.85 o 
   0  18   6      259.54      166.12     94.05 o 
   1  18   6       13.10      -54.32     67.31 o 
   2  18   6      259.91        5.93     71.78 o 
  -3  19   6        0.07      -94.52     82.04 o 
  -2  19   6      186.43      109.26     99.21 o 
  -1  19   6       23.41     -106.25     70.83 o 
   0  19   6       26.38      -49.49     71.97 o 
   1  19   6       88.55       42.98     95.88 o 
 -12   1   7      896.11     1080.74     95.75 o 
 -11   1   7      643.27      769.17     78.81 o 
 -10   1   7      525.89      658.69     69.05 o 
  -9   1   7     1815.78     1831.21     92.87 o 
  -8   1   7      192.24      223.91     42.29 o 
  -7   1   7     3440.65     3347.68    111.26 o 
  -6   1   7     2192.86     2219.75     74.08 o 
  -5   1   7     7211.17     6970.65    116.85 o 
  -4   1   7     2131.25     2165.71     62.48 o 
  -3   1   7      129.06      161.99     22.92 o 
  -2   1   7     3882.94     3770.79     69.53 o 
  -1   1   7       22.79       30.12     17.07 o 
   0   1   7     6753.36     6247.51     95.15 o 
   1   1   7     1149.27     1063.89     40.34 o 
   2   1   7     6987.16     6857.69    127.84 o 
   3   1   7     3711.04     3513.25     76.75 o 
   4   1   7      570.22      529.95     56.25 o 
   5   1   7     3198.94     3114.49     79.91 o 
   6   1   7      206.14      160.57     28.97 o 
   7   1   7     1439.92     1463.34     62.13 o 
   8   1   7      689.55      727.52     53.97 o 
   9   1   7      545.02      554.39     59.92 o 
  10   1   7     1033.44      873.24     71.89 o 
 -12   2   7      133.29      198.55     89.16 o 
 -11   2   7      789.48      981.90     85.40 o 
 -10   2   7      715.28      756.87     99.79 o 
  -9   2   7      200.50      220.08     66.70 o 
  -8   2   7     2463.77     2540.33    122.13 o 
  -7   2   7     1095.71      858.09     63.32 o 
  -6   2   7     4277.98     4258.98     94.86 o 
  -5   2   7     2014.88     2120.64     66.13 o 
  -4   2   7     4602.36     4720.58     76.32 o 
  -3   2   7     2561.17     2429.90     54.78 o 
  -2   2   7      207.11      206.98     23.34 o 
  -1   2   7     6007.75     5833.56     88.59 o 
   0   2   7      331.15      345.49     28.13 o 
   1   2   7    11498.74    10982.71    132.34 o 
   2   2   7      313.34      263.12     26.26 o 
   3   2   7     1128.62     1041.59     43.20 o 
   4   2   7     5011.72     4843.66    100.51 o 
   5   2   7       79.84       93.05     23.71 o 
   6   2   7      621.49      688.88     52.63 o 
   7   2   7      201.97      261.93     35.90 o 
   8   2   7     1885.43     1758.47     82.54 o 
   9   2   7     1381.06     1397.44     82.35 o 
 -12   3   7      241.58      289.60     59.72 o 
 -11   3   7       37.99       49.32     34.97 o 
 -10   3   7       41.26       52.33     35.48 o 
  -9   3   7       73.99       96.22     36.66 o 
  -8   3   7      412.54      418.31     55.57 o 
  -7   3   7      564.08      675.13     48.78 o 
  -6   3   7     1230.80     1257.19     55.24 o 
  -5   3   7     2500.24     2508.52     71.80 o 
  -4   3   7      428.91      434.94     35.22 o 
  -3   3   7     1216.19     1298.21     50.72 o 
  -2   3   7       10.68        7.65     14.84 o 
  -1   3   7      399.41      448.00     38.48 o 
   0   3   7     1303.24     1320.45     51.56 o 
   1   3   7        1.08        4.59     12.45 o 
   2   3   7      409.29      407.31     30.60 o 
   3   3   7      821.09      869.12     41.02 o 
   4   3   7      118.64      134.04     24.23 o 
   5   3   7        0.96       15.34     34.07 o 
   6   3   7      124.18      129.99     27.25 o 
   7   3   7       81.17       48.97     23.52 o 
   8   3   7        0.60       35.51     26.33 o 
   9   3   7      149.04      192.57     55.16 o 
 -12   4   7        5.34       38.12     37.29 o 
 -11   4   7      259.53      282.05     55.87 o 
 -10   4   7      827.13      737.24     69.57 o 
  -9   4   7      441.79      425.69    117.61 o 
  -8   4   7       12.25       70.11     33.47 o 
  -7   4   7       75.09       90.05     28.94 o 
  -6   4   7     1331.03     1292.23     83.52 o 
  -5   4   7     1229.37     1207.59     52.66 o 
  -4   4   7      684.74      647.06     41.92 o 
  -3   4   7     2942.83     3048.57     61.62 o 
  -2   4   7     1414.21     1387.74     43.09 o 
  -1   4   7     3611.59     3540.72     68.45 o 
   0   4   7      854.42      851.04     36.42 o 
   1   4   7      516.62      473.57     31.50 o 
   2   4   7       66.15       49.27     16.65 o 
   3   4   7      116.78      149.43     28.38 o 
   4   4   7     3621.50     3545.83     82.29 o 
   5   4   7       10.79       25.82     19.33 o 
   6   4   7     1677.22     1595.99     61.78 o 
   7   4   7       39.90       42.46     29.25 o 
   8   4   7      455.27      516.37     55.57 o 
   9   4   7      353.06      459.32     60.82 o 
 -12   5   7      938.56     1006.38    132.79 o 
 -11   5   7       64.21      120.19     42.09 o 
 -10   5   7      302.18      285.80     72.51 o 
  -9   5   7     1357.54     1346.85    120.24 o 
  -8   5   7      699.55      765.62     75.48 o 
  -7   5   7     2290.69     2350.59    123.72 o 
  -6   5   7      163.41      163.47     30.01 o 
  -5   5   7     3166.07     3010.12     80.34 o 
  -4   5   7     1465.44     1458.98     55.52 o 
  -3   5   7      906.03      916.37     46.07 o 
  -2   5   7     3859.93     3892.91     70.54 o 
  -1   5   7        2.27        1.01     14.25 o 
   0   5   7     4495.27     4245.58     77.85 o 
   1   5   7     1054.34     1045.62     41.85 o 
   2   5   7     1628.64     1739.43     53.87 o 
   3   5   7     5573.99     5658.50    101.08 o 
   4   5   7        5.31        3.26     17.75 o 
   5   5   7     1635.67     1671.70     60.96 o 
   6   5   7        7.32       10.73     19.14 o 
   7   5   7      233.55      282.62     37.38 o 
   8   5   7     1177.24     1211.79     77.33 o 
   9   5   7      232.01      298.58     47.43 o 
 -11   6   7      421.22      248.19     74.75 o 
 -10   6   7      269.85      318.98     77.44 o 
  -9   6   7        0.25       36.37     51.05 o 
  -8   6   7      695.11      752.80     55.57 o 
  -7   6   7       66.85       36.94     32.03 o 
  -6   6   7     2171.18     2158.03     72.17 o 
  -5   6   7      355.52      344.87     41.68 o 
  -4   6   7     1141.09     1200.62     52.36 o 
  -3   6   7     3703.70     3573.36     82.92 o 
  -2   6   7       14.34       20.19     13.79 o 
  -1   6   7     1541.07     1547.69     46.75 o 
   0   6   7       38.99       19.52     22.62 o 
   1   6   7     4998.64     5041.26     88.60 o 
   2   6   7     2232.61     2229.91     61.22 o 
   3   6   7      800.82      915.44     54.64 o 
   4   6   7     2651.11     2687.14     73.51 o 
   5   6   7      143.64       93.55     24.91 o 
   6   6   7     1310.17     1339.27     81.33 o 
   7   6   7      792.67      868.89     55.02 o 
   8   6   7     1389.77     1498.40     80.48 o 
   9   6   7      203.12      233.34     53.20 o 
 -11   7   7       31.30       71.31     51.18 o 
 -10   7   7      121.09      124.46     56.58 o 
  -9   7   7       25.28       -0.99     36.43 o 
  -8   7   7      209.68      248.93     54.18 o 
  -7   7   7      157.32       92.61     57.81 o 
  -6   7   7        2.01       -3.30     21.08 o 
  -5   7   7      165.90      181.24     32.80 o 
  -4   7   7      124.19      140.40     41.88 o 
  -3   7   7      120.81      140.94     26.41 o 
  -2   7   7      505.46      579.52     32.20 o 
  -1   7   7       22.77       29.27     15.72 o 
   0   7   7       19.05       38.92     18.78 o 
   1   7   7      233.16      262.31     27.65 o 
   2   7   7      252.97      277.40     28.52 o 
   3   7   7      319.22      361.02     32.68 o 
   4   7   7       48.74       20.69     19.25 o 
   5   7   7     1044.56      960.21     53.16 o 
   6   7   7      146.44      232.93     34.79 o 
   7   7   7        6.47       31.39     23.33 o 
   8   7   7       63.18       98.82     66.79 o 
   9   7   7       54.61      105.83     41.40 o 
 -11   8   7      894.12     1042.51    132.94 o 
 -10   8   7      170.49      217.00     73.45 o 
  -9   8   7      334.48      460.29    132.99 o 
  -8   8   7      996.17     1072.12    131.58 o 
  -7   8   7       13.37       61.92     36.23 o 
  -6   8   7     2100.90     2301.64    110.67 o 
  -5   8   7     1222.22     1292.28    117.87 o 
  -4   8   7     1414.26     1319.91     75.16 o 
  -3   8   7     3159.37     3174.04    209.49 o 
  -2   8   7     1065.71     1069.76     49.79 o 
  -1   8   7     7306.95     7553.45    105.83 o 
   0   8   7      189.23      231.61     25.98 o 
   1   8   7     2168.32     2258.20     67.72 o 
   2   8   7     1340.91     1346.71     50.25 o 
   3   8   7      516.13      582.83     39.66 o 
   4   8   7     2227.81     2357.72     69.78 o 
   5   8   7       44.65       41.34     21.27 o 
   6   8   7     1932.17     1919.66     69.58 o 
   7   8   7      438.16      579.30     48.17 o 
   8   8   7     1160.32     1141.00    104.32 o 
 -11   9   7      542.35      346.55     85.63 o 
 -10   9   7       62.92      113.74     57.38 o 
  -9   9   7     1314.52     1258.44     98.98 o 
  -8   9   7       20.04      -19.26     71.24 o 
  -7   9   7     1719.44     1788.33     97.82 o 
  -6   9   7      220.33      217.69     48.63 o 
  -5   9   7      507.90      577.04     60.53 o 
  -4   9   7     4191.76     4006.77    125.81 o 
  -3   9   7      129.82      177.44     39.19 o 
  -2   9   7     2673.24     2467.73     96.61 o 
  -1   9   7      705.59      726.29     45.52 o 
   0   9   7      516.58      581.90     44.04 o 
   1   9   7     2031.87     2087.82     59.67 o 
   2   9   7     2010.80     2021.70     67.79 o 
   3   9   7     3199.17     3157.05     78.54 o 
   4   9   7       46.63       28.23     21.67 o 
   5   9   7     2343.23     2412.27     75.22 o 
   6   9   7       74.84       32.16     26.81 o 
   7   9   7     1443.17     1398.97     64.95 o 
   8   9   7      261.49      295.30     57.21 o 
 -10  10   7       23.03      -34.48    125.69 o 
  -9  10   7       10.51       -3.08     78.41 o 
  -8  10   7        9.24      -10.90     59.46 o 
  -7  10   7       67.54      116.08     53.09 o 
  -6  10   7       57.78       71.98     80.34 o 
  -5  10   7      194.12      186.90     49.57 o 
  -4  10   7        0.16       -1.65     44.21 o 
  -3  10   7      451.63      480.04     55.46 o 
  -2  10   7       40.29       13.50     49.08 o 
  -1  10   7      402.37      435.22     51.20 o 
   0  10   7     3621.15     3526.41    111.43 o 
   1  10   7       80.36       57.67     25.94 o 
   2  10   7      568.11      624.90     59.94 o 
   3  10   7      109.98       91.53     37.07 o 
   4  10   7        1.87       11.09     19.20 o 
   5  10   7        0.30        9.66     25.29 o 
   6  10   7      139.39      148.11     35.93 o 
   7  10   7       11.58       99.42     31.52 o 
   8  10   7       45.54      119.33     53.11 o 
 -10  11   7      738.75      755.38    238.38 o 
  -9  11   7      344.66      493.72     86.39 o 
  -8  11   7        3.89       86.39     45.99 o 
  -7  11   7      852.72      761.16     76.60 o 
  -6  11   7      482.66      400.78     58.49 o 
  -5  11   7     1360.56     1377.54     83.36 o 
  -4  11   7      117.38      103.93     40.06 o 
  -3  11   7      275.86      255.99     46.18 o 
  -2  11   7     4141.82     3833.83    123.46 o 
  -1  11   7     3479.54     3180.81    112.47 o 
   0  11   7      407.76      479.46     52.99 o 
   1  11   7      571.42      640.79     50.30 o 
   2  11   7     1408.51     1490.18     88.02 o 
   3  11   7       72.37       74.10     55.82 o 
   4  11   7      545.23      548.36     97.42 o 
   5  11   7      881.29     1036.26     88.99 o 
   6  11   7       14.83       93.28     41.14 o 
   7  11   7      952.70     1340.95    158.01 o 
  -9  12   7      284.14      326.87    189.62 o 
  -8  12   7     1135.97     1242.35    174.86 o 
  -7  12   7        2.10      -18.95     56.98 o 
  -6  12   7      567.58      485.35     68.86 o 
  -5  12   7       42.15       42.62     35.71 o 
  -4  12   7      274.00      293.31     48.09 o 
  -3  12   7     2736.13     2747.96    109.35 o 
  -2  12   7      115.71       57.19     54.13 o 
  -1  12   7      879.86      935.40    115.90 o 
   0  12   7      252.09      160.11     65.24 o 
   1  12   7     1316.70     1531.16     90.70 o 
   2  12   7     1153.35     1226.38     82.85 o 
   3  12   7      473.32      513.19    115.54 o 
   4  12   7     2154.27     1973.52    106.06 o 
   5  12   7        1.36       51.42     57.74 o 
   6  12   7     1527.01     1501.48    148.05 o 
   7  12   7      221.22      266.48     87.86 o 
  -9  13   7       23.94       56.39     68.18 o 
  -8  13   7        0.44       22.66     37.25 o 
  -7  13   7      188.45      208.09     81.48 o 
  -6  13   7      193.38       76.13     81.67 o 
  -5  13   7      900.42      564.63    109.43 o 
  -4  13   7      739.24      662.51    110.09 o 
  -3  13   7      134.73       56.24     67.71 o 
  -2  13   7      683.88      794.11    115.39 o 
  -1  13   7        1.34        9.28     49.39 o 
   0  13   7      764.01      599.17    102.07 o 
   1  13   7      178.75      206.75     48.76 o 
   2  13   7        7.01       79.54     37.76 o 
   3  13   7      316.01      420.97     71.05 o 
   4  13   7       41.50      129.53     45.49 o 
   5  13   7      115.93      212.79     53.95 o 
   6  13   7       19.26       51.93     61.29 o 
  -8  14   7      291.44      280.73    122.89 o 
  -7  14   7       17.59      -40.99     79.63 o 
  -6  14   7      474.32      278.22    100.97 o 
  -5  14   7        2.69      -83.05     56.03 o 
  -4  14   7       94.62      147.68     77.71 o 
  -3  14   7      136.39       74.69     67.13 o 
  -2  14   7      329.01      254.78     81.84 o 
  -1  14   7      936.27      657.41    115.43 o 
   0  14   7        0.60        6.67     52.52 o 
   1  14   7       99.43      167.15     76.11 o 
   2  14   7      109.36      160.33     50.54 o 
   3  14   7      305.52      424.53     94.66 o 
   4  14   7        0.99       56.14     39.75 o 
   5  14   7        8.42      119.93     50.26 o 
   6  14   7       99.86       98.59     66.02 o 
  -7  15   7      634.82      518.31    131.07 o 
  -6  15   7        4.19      -72.66     72.51 o 
  -5  15   7      780.70      359.38    107.83 o 
  -4  15   7      248.39      285.47     95.71 o 
  -3  15   7      625.18      601.25    116.38 o 
  -2  15   7      907.24      956.99    131.58 o 
  -1  15   7      417.75      308.43     87.62 o 
   0  15   7      691.32      799.01    123.74 o 
   1  15   7      870.70      907.17    128.89 o 
   2  15   7      475.99      552.17     72.30 o 
   3  15   7      404.92      652.94     76.89 o 
   4  15   7       36.90      123.88     44.57 o 
   5  15   7      750.84     1176.91    151.90 o 
  -7  16   7       31.14      -66.14     91.70 o 
  -6  16   7      346.63      168.87    108.48 o 
  -5  16   7       65.73       47.80     82.51 o 
  -4  16   7      545.36      466.93    118.28 o 
  -3  16   7      248.62      237.48     92.11 o 
  -2  16   7       36.93       13.40     61.76 o 
  -1  16   7     1084.18     1060.56    144.58 o 
   0  16   7       59.12       43.85     70.06 o 
   1  16   7      652.86     1037.42    143.81 o 
   2  16   7      399.83      564.65    114.48 o 
   3  16   7      118.34      245.26     55.60 o 
   4  16   7      254.02      495.56    109.09 o 
  -5  17   7        0.01      -91.22     60.81 o 
  -4  17   7       43.17     -104.48     69.65 o 
  -3  17   7        9.77      -76.36     63.79 o 
  -2  17   7        9.44      -91.17     64.44 o 
  -1  17   7        3.22      -87.57     60.89 o 
   0  17   7       48.36       24.51     68.29 o 
   1  17   7       31.18      114.35     77.78 o 
   2  17   7       18.48      -21.40     64.06 o 
   3  17   7        2.05       10.52     63.06 o 
  -4  18   7      266.93      214.32    112.27 o 
  -3  18   7      287.84      260.87    112.27 o 
  -2  18   7       45.22      -71.50     73.39 o 
  -1  18   7      605.84      634.73    130.05 o 
   0  18   7       38.77       49.77     85.31 o 
   1  18   7      266.17      245.34     97.83 o 
 -12   0   8      113.56      167.74     66.21 o 
 -11   0   8     1260.20     1172.16    129.48 o 
 -10   0   8      269.31      388.92     83.92 o 
  -9   0   8      927.17      915.68    105.77 o 
  -8   0   8        2.01       16.05     42.99 o 
  -7   0   8      211.36      134.78     52.42 o 
  -6   0   8     4021.04     3848.22    166.07 o 
  -5   0   8     1756.64     1698.73     71.36 o 
  -4   0   8     4515.95     4376.80    111.69 o 
  -3   0   8     1458.96     1409.87     65.70 o 
  -2   0   8     3150.94     3087.21    128.06 o 
  -1   0   8     2853.82     3119.11     98.34 o 
   0   0   8     4697.25     4531.82    119.52 o 
   1   0   8     5639.73     5234.61    142.53 o 
   2   0   8       66.13       70.35     29.23 o 
   3   0   8     3166.54     2970.09    106.40 o 
   4   0   8     1279.40     1378.39     77.58 o 
   5   0   8     1097.60     1189.54    116.50 o 
   6   0   8     2869.75     2904.27    120.39 o 
   7   0   8        2.83        2.93     28.76 o 
   8   0   8     1883.60     2030.62    112.51 o 
   9   0   8      217.54      273.57    104.43 o 
 -12   1   8      570.35      666.45     78.76 o 
 -11   1   8       13.61       16.09     31.68 o 
 -10   1   8      319.25      308.64     74.85 o 
  -9   1   8     1193.88     1043.77     79.08 o 
  -8   1   8     4258.99     4313.99    135.58 o 
  -7   1   8     1336.49     1260.48     73.57 o 
  -6   1   8      254.02      258.68     46.11 o 
  -5   1   8     2292.27     2284.98     69.74 o 
  -4   1   8      127.70      159.39     22.07 o 
  -3   1   8     1723.59     1696.68     57.99 o 
  -2   1   8     1960.85     1960.84     54.53 o 
  -1   1   8      740.36      773.92     38.66 o 
   0   1   8     4590.73     4493.42     84.06 o 
   1   1   8      500.41      541.12     35.32 o 
   2   1   8     5337.15     5226.33     95.95 o 
   3   1   8      529.07      555.88     48.02 o 
   4   1   8      497.01      485.32     64.76 o 
   5   1   8      259.29      311.91     35.87 o 
   6   1   8      442.39      426.06     40.62 o 
   7   1   8     1330.31     1258.29    149.36 o 
   8   1   8        1.92       24.76     22.41 o 
   9   1   8      634.26      672.95     55.43 o 
 -12   2   8       52.57      120.97     67.78 o 
 -11   2   8      245.77      328.87     59.79 o 
 -10   2   8       22.20       48.87     34.91 o 
  -9   2   8      611.25      693.31     99.73 o 
  -8   2   8      215.91      246.46     45.40 o 
  -7   2   8        0.22       15.46     31.07 o 
  -6   2   8      690.59      689.30     55.02 o 
  -5   2   8        5.84        3.99     19.57 o 
  -4   2   8      627.23      708.10     43.78 o 
  -3   2   8      321.54      368.62     32.49 o 
  -2   2   8      596.21      640.79     35.72 o 
  -1   2   8      171.77      217.57     24.39 o 
   0   2   8      231.55      215.46     27.29 o 
   1   2   8     2767.11     2686.73     66.79 o 
   2   2   8       60.81       79.52     20.43 o 
   3   2   8      475.39      511.37     37.96 o 
   4   2   8      424.07      446.34     37.64 o 
   5   2   8      372.77      356.36     36.60 o 
   6   2   8      136.78       89.78     26.99 o 
   7   2   8       46.04       88.66     26.34 o 
   8   2   8      154.95      202.12     35.65 o 
   9   2   8      180.61      290.82     58.39 o 
 -12   3   8      415.09      435.68     68.22 o 
 -11   3   8        8.58       67.16     63.36 o 
 -10   3   8      966.33     1117.10    160.45 o 
  -9   3   8      228.39      293.16     49.91 o 
  -8   3   8      996.60     1193.35    146.16 o 
  -7   3   8     1152.85     1209.05     71.77 o 
  -6   3   8      398.22      427.47     57.97 o 
  -5   3   8     4276.31     4172.44     96.22 o 
  -4   3   8      166.46      201.02     31.13 o 
  -3   3   8     3536.84     3453.48     70.30 o 
  -2   3   8     5823.70     6061.59    108.39 o 
  -1   3   8      348.86      402.36     31.56 o 
   0   3   8     3889.20     3802.47     77.59 o 
   1   3   8     1275.57     1331.05     48.49 o 
   2   3   8     3672.71     3516.98     78.97 o 
   3   3   8     1630.45     1578.11     56.71 o 
   4   3   8     2698.59     2576.33     73.84 o 
   5   3   8     1159.42     1172.11     75.27 o 
   6   3   8       20.91        2.01     20.61 o 
   7   3   8     3190.55     3067.47     91.67 o 
   8   3   8       93.74      114.79     35.27 o 
   9   3   8      507.72      493.82     50.25 o 
 -11   4   8      479.29      578.71     69.17 o 
 -10   4   8       27.36       44.23     32.71 o 
  -9   4   8      903.34      996.64    129.93 o 
  -8   4   8      908.30      922.65     70.26 o 
  -7   4   8     1634.19     1596.78     67.68 o 
  -6   4   8      881.06      932.35    100.45 o 
  -5   4   8        2.38      -15.20     17.30 o 
  -4   4   8     2842.37     2933.86     80.06 o 
  -3   4   8      336.94      378.51     28.81 o 
  -2   4   8     1387.65     1415.17     52.90 o 
  -1   4   8     2094.02     1976.32     56.14 o 
   0   4   8      996.40     1005.59     47.14 o 
   1   4   8     3984.41     3924.44     81.71 o 
   2   4   8      604.38      539.37     60.97 o 
   3   4   8      758.59      886.71     48.08 o 
   4   4   8     1137.85     1090.87     53.66 o 
   5   4   8      479.92      515.54     42.28 o 
   6   4   8      959.83      935.23     55.37 o 
   7   4   8      400.11      369.71     40.76 o 
   8   4   8     1702.14     1831.58     75.39 o 
   9   4   8        7.59       84.92     30.68 o 
 -11   5   8       28.56       88.69     41.86 o 
 -10   5   8        0.47       45.76     30.79 o 
  -9   5   8      114.50      103.56     36.61 o 
  -8   5   8       69.98       98.59     37.07 o 
  -7   5   8       23.39       14.56     25.20 o 
  -6   5   8       48.50       50.38     25.88 o 
  -5   5   8       37.23       44.48     24.02 o 
  -4   5   8       94.56      130.05     27.66 o 
  -3   5   8       19.18       14.33     32.85 o 
  -2   5   8      495.25      455.14     34.02 o 
  -1   5   8      235.47      244.23     26.36 o 
   0   5   8      966.56      986.30     42.78 o 
   1   5   8       55.45       37.55     17.90 o 
   2   5   8       43.34       34.18     18.09 o 
   3   5   8        4.60      -12.59     16.47 o 
   4   5   8       21.23       11.08     21.46 o 
   5   5   8        7.94       24.70     22.06 o 
   6   5   8      441.13      412.58     41.24 o 
   7   5   8       66.67       94.49     27.99 o 
   8   5   8        0.21       36.73     25.78 o 
   9   5   8       79.22      125.97     31.28 o 
 -11   6   8      313.58      385.43     94.33 o 
 -10   6   8       15.02       64.41     52.34 o 
  -9   6   8      804.30      860.92     72.47 o 
  -8   6   8        3.07      -25.08     22.73 o 
  -7   6   8        1.07        8.83     26.82 o 
  -6   6   8      650.68      685.93     75.24 o 
  -5   6   8       37.28       76.86     26.85 o 
  -4   6   8     2430.28     2398.98     74.85 o 
  -3   6   8     1362.82     1312.36     56.71 o 
  -2   6   8      587.53      632.13     35.34 o 
  -1   6   8     2820.44     2748.76     73.48 o 
   0   6   8        1.26      -13.70     13.50 o 
   1   6   8     2722.95     2633.58     67.78 o 
   2   6   8      307.64      284.01     30.86 o 
   3   6   8      362.50      409.40     36.09 o 
   4   6   8     3385.72     3234.33     84.20 o 
   5   6   8     1261.28     1272.32     59.14 o 
   6   6   8      320.41      274.67     35.00 o 
   7   6   8      154.16      180.25     33.83 o 
   8   6   8      527.00      502.21     48.95 o 
 -11   7   8      176.29      214.04     74.58 o 
 -10   7   8      561.57      514.10     94.07 o 
  -9   7   8      313.26      242.66     71.77 o 
  -8   7   8      450.09      440.64    109.07 o 
  -7   7   8     1200.26     1329.63     87.67 o 
  -6   7   8       98.45       76.93     27.96 o 
  -5   7   8     2820.24     2731.27     81.99 o 
  -4   7   8      496.97      553.94     49.83 o 
  -3   7   8     1642.91     1656.13     73.99 o 
  -2   7   8      542.42      621.20     44.52 o 
  -1   7   8      724.77      778.69     60.90 o 
   0   7   8     1704.33     1769.90     61.64 o 
   1   7   8      900.56      837.72     45.34 o 
   2   7   8     3727.29     3748.09     84.83 o 
   3   7   8      897.62      898.29     49.21 o 
   4   7   8      411.42      553.79     42.59 o 
   5   7   8     1208.80     1112.87     57.73 o 
   6   7   8       41.75      112.44     28.22 o 
   7   7   8     1973.37     2088.43     95.63 o 
   8   7   8        0.08       52.78     26.47 o 
 -11   8   8      244.87      332.87     87.87 o 
 -10   8   8      189.90      263.62     77.90 o 
  -9   8   8       69.62       80.89     96.39 o 
  -8   8   8      262.46      210.16     54.84 o 
  -7   8   8      113.78      105.64     41.70 o 
  -6   8   8      124.64      180.16     46.40 o 
  -5   8   8      163.22      112.90     40.50 o 
  -4   8   8      722.13      821.82    112.20 o 
  -3   8   8      563.71      620.25     59.78 o 
  -2   8   8      148.87      199.26     31.25 o 
  -1   8   8      656.91      726.38     39.64 o 
   0   8   8       84.15       63.54     23.39 o 
   1   8   8      349.27      404.94     38.08 o 
   2   8   8       12.23      -12.94     17.33 o 
   3   8   8     2264.50     2211.90     68.70 o 
   4   8   8      137.59      161.71     42.30 o 
   5   8   8       82.07       65.02     29.58 o 
   6   8   8      473.19      476.75     45.11 o 
   7   8   8       14.68       37.84     25.32 o 
   8   8   8      501.16      535.58     51.55 o 
 -10   9   8       65.14      108.73     56.41 o 
  -9   9   8        0.20      -63.24     89.53 o 
  -8   9   8      357.60      423.04     66.84 o 
  -7   9   8      294.50      198.65     50.46 o 
  -6   9   8        7.52        3.54     31.25 o 
  -5   9   8      271.49      237.11     48.29 o 
  -4   9   8       27.61       11.59     49.79 o 
  -3   9   8      992.00     1029.51     74.76 o 
  -2   9   8      338.96      402.99     51.90 o 
  -1   9   8      556.20      506.85     55.84 o 
   0   9   8      471.93      497.20     58.60 o 
   1   9   8        0.03       -9.26     21.10 o 
   2   9   8      595.08      615.77     43.09 o 
   3   9   8      114.06       99.99     26.34 o 
   4   9   8      646.26      726.40     49.37 o 
   5   9   8      119.88      134.67     29.96 o 
   6   9   8        4.63       29.48     25.02 o 
   7   9   8      331.78      340.42     42.74 o 
 -10  10   8        4.92       96.75     56.48 o 
  -9  10   8      682.91      885.83    174.17 o 
  -8  10   8      542.59      529.22    217.17 o 
  -7  10   8      290.51      333.17     57.85 o 
  -6  10   8     1912.36     1901.15    100.89 o 
  -5  10   8      108.02        7.94     33.04 o 
  -4  10   8     1448.07     1452.54     85.26 o 
  -3  10   8      733.83      914.57     74.30 o 
  -2  10   8     5645.86     5771.41    156.45 o 
  -1  10   8        9.74      -22.47     36.29 o 
   0  10   8      689.81      775.05     53.27 o 
   1  10   8     2632.77     2735.72     88.47 o 
   2  10   8       19.67       37.36     33.34 o 
   3  10   8     2320.96     2325.12    103.17 o 
   4  10   8      438.33      458.93     49.96 o 
   5  10   8      933.07      983.43     68.60 o 
   6  10   8     1646.78     1658.49     82.60 o 
   7  10   8      210.38      228.07     43.71 o 
  -9  11   8      196.78      191.44     58.68 o 
  -8  11   8       88.17       76.83     44.16 o 
  -7  11   8      312.72      279.14     55.82 o 
  -6  11   8      175.29      206.79     91.57 o 
  -5  11   8     1025.36     1098.28    128.26 o 
  -4  11   8       99.42      104.62     51.34 o 
  -3  11   8      944.78      981.93    142.01 o 
  -2  11   8      864.46      914.65     90.12 o 
  -1  11   8      483.71      454.25     85.13 o 
   0  11   8     1746.76     1869.87     92.38 o 
   1  11   8       62.74       67.02     36.25 o 
   2  11   8     1192.82     1301.36    115.43 o 
   3  11   8      492.77      511.61     91.80 o 
   4  11   8      519.43      521.34     98.74 o 
   5  11   8      974.31      888.32    123.64 o 
   6  11   8       44.21       69.25     39.58 o 
   7  11   8      168.91      339.31     93.17 o 
  -9  12   8      124.62      104.28    105.78 o 
  -8  12   8       13.55       -1.57     72.78 o 
  -7  12   8       80.62      136.63    114.45 o 
  -6  12   8       61.50       89.43     42.33 o 
  -5  12   8      555.88      503.40    108.68 o 
  -4  12   8        3.36       14.47     34.02 o 
  -3  12   8       32.15       -3.77     34.00 o 
  -2  12   8      687.78      537.05     63.77 o 
  -1  12   8        0.06       15.76     49.03 o 
   0  12   8      138.13      124.85     61.01 o 
   1  12   8      219.03      352.61     55.84 o 
   2  12   8      296.51      324.56     79.22 o 
   3  12   8       51.07       44.12     35.66 o 
   4  12   8       23.45      110.60     60.51 o 
   5  12   8       94.16      120.89     62.84 o 
   6  12   8      116.74      170.53     77.90 o 
  -8  13   8      711.89      746.47    191.43 o 
  -7  13   8      951.96      885.19     85.33 o 
  -6  13   8      367.38      249.79     55.74 o 
  -5  13   8      809.51      797.24    124.63 o 
  -4  13   8        0.23      -34.00     57.34 o 
  -3  13   8     1491.29     1516.96    141.91 o 
  -2  13   8      462.73      395.16     91.15 o 
  -1  13   8     1086.26     1095.66    131.90 o 
   0  13   8     1649.78     1530.99    140.29 o 
   1  13   8       91.22       49.05     57.02 o 
   2  13   8     1971.64     1906.33    105.93 o 
   3  13   8       33.70      128.13     51.08 o 
   4  13   8      784.64      825.25     83.77 o 
   5  13   8      499.59      704.24     80.98 o 
   6  13   8       86.20      165.12     68.05 o 
  -8  14   8      147.23      133.81    117.92 o 
  -7  14   8      143.06       18.79     93.00 o 
  -6  14   8      621.76      615.97    132.30 o 
  -5  14   8       13.13       33.97     72.27 o 
  -4  14   8     1110.37     1040.98    138.10 o 
  -3  14   8      172.44       36.46     66.44 o 
  -2  14   8      610.14      813.63    123.68 o 
  -1  14   8      282.66      317.73     88.44 o 
   0  14   8        9.40      -13.44     51.16 o 
   1  14   8      564.27      754.37    120.65 o 
   2  14   8       56.04       71.02     39.04 o 
   3  14   8      646.92      779.39    153.85 o 
   4  14   8      292.64      486.05     71.20 o 
   5  14   8      177.29      244.62     56.81 o 
  -7  15   8       46.66      -48.74     84.70 o 
  -6  15   8       12.22       -7.35     79.46 o 
  -5  15   8       52.03       43.37     79.15 o 
  -4  15   8       37.42       13.17     67.03 o 
  -3  15   8        8.05      -42.22     53.85 o 
  -2  15   8       77.63       60.74     72.77 o 
  -1  15   8       61.93       60.99     65.98 o 
   0  15   8      459.29      432.28    108.41 o 
   1  15   8        0.03       74.13     66.14 o 
   2  15   8       45.06      140.21     76.33 o 
   3  15   8      245.85      409.56     71.77 o 
   4  15   8        3.68       63.22     41.59 o 
  -6  16   8      160.82       92.61     94.76 o 
  -5  16   8        0.38      -73.58     73.85 o 
  -4  16   8      131.04       95.59     89.73 o 
  -3  16   8      169.55       99.95     78.79 o 
  -2  16   8      128.76       10.15     71.67 o 
  -1  16   8      590.00      773.49    134.47 o 
   0  16   8        6.56      -50.62     58.22 o 
   1  16   8      834.45      803.01    130.58 o 
   2  16   8        1.16       67.10     72.57 o 
   3  16   8      208.92      420.20    103.36 o 
  -4  17   8        3.21      -78.00     65.93 o 
  -3  17   8      532.03      662.18    137.64 o 
  -2  17   8      196.43      173.46     90.83 o 
  -1  17   8      384.95      317.11    110.25 o 
   0  17   8      864.07      754.72    135.59 o 
   1  17   8        1.82       90.12     83.00 o 
   2  17   8      493.79      361.79     96.50 o 
 -11   1   9       69.21      146.87     51.62 o 
 -10   1   9     1491.95     1646.76    113.07 o 
  -9   1   9      170.96      222.34     77.70 o 
  -8   1   9      223.62      256.66     48.17 o 
  -7   1   9       53.44       -0.61     41.83 o 
  -6   1   9     2185.56     2235.86     96.21 o 
  -5   1   9      867.17      818.00     55.03 o 
  -4   1   9     1304.37     1359.76     57.60 o 
  -3   1   9     2101.40     2028.74     68.17 o 
  -2   1   9      285.89      343.49     33.51 o 
  -1   1   9     3491.27     3605.50     79.66 o 
   0   1   9      319.68      319.71     31.92 o 
   1   1   9     1947.34     1876.76     59.96 o 
   2   1   9      764.39      755.32     44.24 o 
   3   1   9      418.54      369.70     35.87 o 
   4   1   9     2593.26     2603.52     77.56 o 
   5   1   9      482.70      487.04     43.64 o 
   6   1   9      689.81      673.64     50.64 o 
   7   1   9      619.75      657.89     84.82 o 
   8   1   9      209.99      277.50     41.80 o 
 -11   2   9      541.21      722.59     79.71 o 
 -10   2   9       87.79      109.70     44.09 o 
  -9   2   9     2722.05     2713.57    139.58 o 
  -8   2   9       55.13       72.62     36.34 o 
  -7   2   9     1198.78     1043.15     90.25 o 
  -6   2   9      755.52      850.46     69.14 o 
  -5   2   9     3563.91     3617.85     93.36 o 
  -4   2   9     1767.04     1768.68     65.39 o 
  -3   2   9       11.94      -24.28     16.18 o 
  -2   2   9     4494.27     4614.69    113.66 o 
  -1   2   9      356.01      369.72     31.57 o 
   0   2   9     6208.43     6184.08    106.03 o 
   1   2   9      294.37      304.43     31.31 o 
   2   2   9     1966.57     1978.26     63.22 o 
   3   2   9     4498.22     4240.11     95.23 o 
   4   2   9       39.11       24.70     21.17 o 
   5   2   9     2059.99     2149.21     74.02 o 
   6   2   9      457.77      536.20     47.04 o 
   7   2   9      864.70      873.00     58.80 o 
   8   2   9      609.40      597.43     53.65 o 
 -11   3   9       72.64      136.87     47.57 o 
 -10   3   9      208.36      262.34     96.34 o 
  -9   3   9      252.28      327.19     54.06 o 
  -8   3   9      464.55      463.98     57.57 o 
  -7   3   9      107.73      126.20     40.73 o 
  -6   3   9      964.01     1012.01     57.61 o 
  -5   3   9      813.35      849.66     51.63 o 
  -4   3   9      232.95      269.65     34.84 o 
  -3   3   9     3039.46     3120.30     71.67 o 
  -2   3   9     1164.64     1142.14     46.20 o 
  -1   3   9      624.30      641.96     39.48 o 
   0   3   9      525.37      586.56     38.35 o 
   1   3   9      118.20       99.24     28.75 o 
   2   3   9      548.85      510.34     39.19 o 
   3   3   9       10.31       15.56     18.27 o 
   4   3   9      289.40      264.37     34.05 o 
   5   3   9      875.89      798.34     52.65 o 
   6   3   9      431.92      449.27     43.89 o 
   7   3   9      244.34      198.04     49.48 o 
   8   3   9      391.37      459.75     48.78 o 
 -11   4   9       62.57      196.53     49.11 o 
 -10   4   9       55.39      137.11     43.31 o 
  -9   4   9      123.08      276.40     50.12 o 
  -8   4   9      253.61      266.49     47.97 o 
  -7   4   9      137.77      154.74     41.34 o 
  -6   4   9      752.96      789.64     54.86 o 
  -5   4   9      889.09      864.56     54.77 o 
  -4   4   9      452.73      486.34     43.30 o 
  -3   4   9       13.68        1.23     21.17 o 
  -2   4   9      476.83      534.74     40.64 o 
  -1   4   9       91.73      130.74     23.45 o 
   0   4   9      396.87      416.43     34.67 o 
   1   4   9      741.11      780.13     69.57 o 
   2   4   9       34.21       12.83     18.62 o 
   3   4   9     1160.70     1087.25     51.84 o 
   4   4   9      109.59      107.17     27.14 o 
   5   4   9     1055.41      953.69     56.53 o 
   6   4   9      710.91      717.57     52.47 o 
   7   4   9       94.89      134.87     31.15 o 
   8   4   9      145.55      159.90     33.84 o 
 -11   5   9      569.34      552.42    103.99 o 
 -10   5   9      920.88      923.46     79.22 o 
  -9   5   9      145.91      235.05     46.68 o 
  -8   5   9     2589.26     2658.85    110.83 o 
  -7   5   9        6.53      -11.30     24.57 o 
  -6   5   9     1811.86     1856.13     82.58 o 
  -5   5   9     2440.74     2403.01     79.13 o 
  -4   5   9      762.02      781.63     52.08 o 
  -3   5   9     4467.06     4621.52    133.77 o 
  -2   5   9      866.64      858.05     55.31 o 
  -1   5   9     4126.81     4038.90     88.48 o 
   0   5   9     4368.71     4293.33     89.12 o 
   1   5   9     3030.07     2994.73     77.80 o 
   2   5   9     1313.64     1251.93     53.06 o 
   3   5   9       44.94       47.03     22.52 o 
   4   5   9     3296.17     3160.72     86.63 o 
   5   5   9       54.50       46.37     25.00 o 
   6   5   9      841.21      889.21     57.39 o 
   7   5   9      566.09      659.88     75.13 o 
   8   5   9      381.50      462.08     66.16 o 
 -11   6   9      111.74      128.65     62.74 o 
 -10   6   9        2.83       58.91     50.89 o 
  -9   6   9      250.29      379.71     82.94 o 
  -8   6   9      101.30      143.51     59.31 o 
  -7   6   9      305.11      246.77     38.82 o 
  -6   6   9      155.83      203.39     35.61 o 
  -5   6   9      378.43      362.88     41.21 o 
  -4   6   9     2273.32     2256.00     77.22 o 
  -3   6   9       57.57       11.51     31.23 o 
  -2   6   9      704.04      818.87     53.55 o 
  -1   6   9        0.31        1.96     20.38 o 
   0   6   9      300.88      330.86     32.63 o 
   1   6   9      509.49      499.80     38.88 o 
   2   6   9       28.15       19.07     19.34 o 
   3   6   9     1110.16     1069.85     77.31 o 
   4   6   9       68.78       72.06     25.56 o 
   5   6   9      159.07      147.85     32.16 o 
   6   6   9      641.04      645.65     53.10 o 
   7   6   9      341.22      406.17     46.56 o 
   8   6   9       74.43       74.12     29.11 o 
 -10   7   9        7.37       49.14     54.59 o 
  -9   7   9        0.60       29.11     47.35 o 
  -8   7   9        2.24      -48.34     49.33 o 
  -7   7   9       98.22       89.14     43.47 o 
  -6   7   9      303.15      272.99     50.11 o 
  -5   7   9      282.84      377.35     60.93 o 
  -4   7   9      121.38       91.28     30.04 o 
  -3   7   9      316.45      311.00     59.97 o 
  -2   7   9      188.86      191.39     33.57 o 
  -1   7   9      506.08      468.38     41.41 o 
   0   7   9     2739.16     2626.05     79.22 o 
   1   7   9       42.95       35.54     20.92 o 
   2   7   9      122.24      109.56     25.81 o 
   3   7   9      596.14      501.43     42.20 o 
   4   7   9      191.51      136.29     30.78 o 
   5   7   9        1.15        3.29     20.46 o 
   6   7   9        0.06       19.54     24.31 o 
   7   7   9        9.04       27.97     25.70 o 
 -10   8   9      509.59      672.96    107.47 o 
  -9   8   9      576.07      620.64    101.37 o 
  -8   8   9        7.60       19.54     37.76 o 
  -7   8   9      564.01      834.82    132.66 o 
  -6   8   9      827.60      871.92     88.04 o 
  -5   8   9      294.99      312.54     55.47 o 
  -4   8   9     1542.12     1587.02     87.27 o 
  -3   8   9      194.81      241.21     48.56 o 
  -2   8   9     1658.38     1662.61     67.68 o 
  -1   8   9       36.94      -16.31     21.01 o 
   0   8   9      566.39      633.60     46.79 o 
   1   8   9     1861.63     1849.98     63.26 o 
   2   8   9      117.90      122.55     28.44 o 
   3   8   9     1780.69     1686.34     91.80 o 
   4   8   9       59.30       52.42     24.31 o 
   5   8   9     1043.94     1099.87     70.28 o 
   6   8   9       60.73       84.11     29.16 o 
   7   8   9      144.69      194.40     58.22 o 
 -10   9   9      389.29      390.91     91.18 o 
  -9   9   9       11.19       13.18     46.33 o 
  -8   9   9      677.12      699.23     80.45 o 
  -7   9   9       45.54        4.42     35.60 o 
  -6   9   9     1277.77     1305.13     90.03 o 
  -5   9   9       41.40       91.75     44.56 o 
  -4   9   9      498.03      555.78    102.10 o 
  -3   9   9     1905.74     1920.03    156.94 o 
  -2   9   9       75.76       86.48     38.55 o 
  -1   9   9      667.82      645.02    106.22 o 
   0   9   9        9.51       -6.58     22.05 o 
   1   9   9     1015.95     1161.67    121.51 o 
   2   9   9     1864.27     1931.59     66.76 o 
   3   9   9      207.50      252.95     34.61 o 
   4   9   9     1597.08     1537.16     64.82 o 
   5   9   9      231.67      238.52     37.43 o 
   6   9   9      287.64      384.20     50.02 o 
   7   9   9      947.60     1021.27     89.00 o 
  -9  10   9        0.18        3.58    129.24 o 
  -8  10   9       59.59       79.31     50.95 o 
  -7  10   9        3.00        7.21     36.80 o 
  -6  10   9       72.65      108.25     45.04 o 
  -5  10   9      141.01      161.98     48.27 o 
  -4  10   9      157.49      179.30     47.88 o 
  -3  10   9        0.01      -30.11     42.78 o 
  -2  10   9      132.08       89.93     40.53 o 
  -1  10   9       57.28       75.99     37.59 o 
   0  10   9        9.71       15.54     31.57 o 
   1  10   9       51.06       49.15     26.20 o 
   2  10   9       20.38       32.63     31.80 o 
   3  10   9       20.15       27.39     26.27 o 
   4  10   9        0.63        4.75     24.99 o 
   5  10   9       24.11       59.81     36.71 o 
   6  10   9        0.61       66.11     37.27 o 
  -9  11   9       24.95       34.39     43.43 o 
  -8  11   9      505.99      518.14     82.07 o 
  -7  11   9      201.20      151.67     52.06 o 
  -6  11   9     1055.04      951.56    130.89 o 
  -5  11   9      203.06      260.37    103.88 o 
  -4  11   9      128.47       88.20     52.81 o 
  -3  11   9      885.35      924.33     79.82 o 
  -2  11   9      369.25      324.64     55.05 o 
  -1  11   9     2359.15     2495.58    110.60 o 
   0  11   9      539.14      459.08     61.81 o 
   1  11   9      639.23      692.78     58.32 o 
   2  11   9      682.14      696.40    106.96 o 
   3  11   9      198.90      223.70     73.94 o 
   4  11   9      509.41      434.15     96.27 o 
   5  11   9       13.00       72.84     35.83 o 
   6  11   9      615.42      670.77    132.63 o 
  -8  12   9        5.88      -25.14    127.14 o 
  -7  12   9     1204.96     1207.59    162.70 o 
  -6  12   9      115.92      157.81    116.70 o 
  -5  12   9      548.62      421.49     67.63 o 
  -4  12   9     1045.30      938.45     82.06 o 
  -3  12   9      435.26      344.93     56.65 o 
  -2  12   9     1438.28     1583.33     93.81 o 
  -1  12   9      145.70      251.24     81.57 o 
   0  12   9      650.49      765.05    115.86 o 
   1  12   9      794.17      941.14    128.60 o 
   2  12   9      692.01      836.90     80.67 o 
   3  12   9     1509.12     1725.64    134.27 o 
   4  12   9        1.17       16.50     48.63 o 
   5  12   9      830.62      762.54    119.10 o 
  -8  13   9      120.49       86.36     71.96 o 
  -7  13   9      121.31       57.17     72.91 o 
  -6  13   9        3.75       21.88     37.54 o 
  -5  13   9      417.50      413.55    104.03 o 
  -4  13   9       98.33      109.07     70.77 o 
  -3  13   9      252.68      307.89     91.91 o 
  -2  13   9      107.19       83.06     68.49 o 
  -1  13   9      260.15      196.76     77.34 o 
   0  13   9       46.87       79.75     62.03 o 
   1  13   9       14.21       -1.51     52.08 o 
   2  13   9      630.88      733.95    199.47 o 
   3  13   9        0.49       79.33     47.96 o 
   4  13   9      101.46      192.98     72.65 o 
   5  13   9        3.97       85.01     38.05 o 
  -7  14   9      218.21       36.62     97.32 o 
  -6  14   9       21.23       47.46     86.11 o 
  -5  14   9       75.13       16.63     68.63 o 
  -4  14   9        3.97       24.27     64.70 o 
  -3  14   9       42.06       30.37     62.48 o 
  -2  14   9      838.64      847.18    133.20 o 
  -1  14   9       79.89      -37.34     54.03 o 
   0  14   9      692.52      781.81    127.71 o 
   1  14   9      242.60      117.16     77.40 o 
   2  14   9      161.73      188.07     78.51 o 
   3  14   9       79.93      121.50     55.26 o 
   4  14   9       16.15      131.13     47.35 o 
  -6  15   9      475.31      218.45    106.19 o 
  -5  15   9      200.02      252.96    104.58 o 
  -4  15   9        4.57       31.12     72.05 o 
  -3  15   9     1218.17     1362.96    169.28 o 
  -2  15   9        0.02      -63.27     52.64 o 
  -1  15   9      436.75      664.02    127.04 o 
   0  15   9      631.80      913.40    138.60 o 
   1  15   9      412.23      628.04    120.56 o 
   2  15   9      722.78     1175.31    153.54 o 
   3  15   9       15.21      102.49     66.83 o 
  -5  16   9       52.91      -32.72     69.75 o 
  -4  16   9      501.07      425.62    115.33 o 
  -3  16   9       91.71       88.47     84.48 o 
  -2  16   9      283.72      278.54    108.24 o 
  -1  16   9      345.03      191.12     85.00 o 
   0  16   9      415.69      163.56     88.34 o 
   1  16   9      273.76      367.88    105.81 o 
   2  16   9       81.94      103.18     79.55 o 
  -2  17   9        4.02      -92.25     61.50 o 
  -1  17   9        0.02      -51.56     64.93 o 
 -11   0  10      207.08      170.41     69.56 o 
 -10   0  10     1015.87     1076.17    126.68 o 
  -9   0  10      395.89      292.43     76.59 o 
  -8   0  10      634.59      499.51     86.74 o 
  -7   0  10      931.36      949.89    108.07 o 
  -6   0  10       67.74       -7.32     51.85 o 
  -5   0  10     3198.24     3072.89    161.68 o 
  -4   0  10      846.85      780.88     58.78 o 
  -3   0  10     1471.89     1475.41     77.17 o 
  -2   0  10     2261.16     2444.10    241.58 o 
  -1   0  10      362.20      233.81     43.16 o 
   0   0  10     1709.64     1854.03    166.22 o 
   1   0  10       58.88       56.22     32.42 o 
   2   0  10     3401.44     3175.90    118.16 o 
   3   0  10     3300.92     3148.11    163.57 o 
   4   0  10      784.41      733.44     72.01 o 
   5   0  10     2434.68     2326.21    113.72 o 
   6   0  10        0.07       68.19     36.25 o 
   7   0  10     1395.46     1396.85    241.33 o 
 -11   1  10      242.21      305.08     78.16 o 
 -10   1  10      219.93      366.71     82.78 o 
  -9   1  10      510.60      527.05     65.28 o 
  -8   1  10      439.85      411.54     71.56 o 
  -7   1  10        0.20        8.79     31.77 o 
  -6   1  10      548.30      666.03     66.14 o 
  -5   1  10       36.34       56.90     38.62 o 
  -4   1  10      950.74     1059.25     57.24 o 
  -3   1  10      906.59      929.78     54.00 o 
  -2   1  10      623.68      605.65     41.18 o 
  -1   1  10     2936.81     2832.19     74.89 o 
   0   1  10      665.67      708.10     44.89 o 
   1   1  10     1322.54     1305.58     54.24 o 
   2   1  10      317.53      297.98     34.11 o 
   3   1  10      494.87      507.61     54.19 o 
   4   1  10      628.81      552.98     45.88 o 
   5   1  10       14.75        7.56     20.67 o 
   6   1  10      808.96      711.74     54.42 o 
   7   1  10       15.19       73.05     29.10 o 
 -11   2  10        0.05       85.57     45.08 o 
 -10   2  10       39.32      113.50     41.88 o 
  -9   2  10        4.34       82.75     40.47 o 
  -8   2  10      225.91      168.36     67.03 o 
  -7   2  10       17.10       33.20     34.47 o 
  -6   2  10        6.16       25.61     35.28 o 
  -5   2  10        3.82      -28.11     21.83 o 
  -4   2  10      676.96      661.31     75.40 o 
  -3   2  10      369.35      360.06     39.36 o 
  -2   2  10        1.81      -11.77     15.87 o 
  -1   2  10      429.01      443.82     41.13 o 
   0   2  10       16.17       26.62     19.48 o 
   1   2  10      198.51      213.23     30.65 o 
   2   2  10       31.79       18.52     20.08 o 
   3   2  10       58.09       43.91     22.93 o 
   4   2  10      136.41      116.11     30.51 o 
   5   2  10       53.20        4.67     22.16 o 
   6   2  10        4.36       21.35     25.43 o 
   7   2  10       88.03      108.73     31.68 o 
 -11   3  10      350.19      489.89     68.96 o 
 -10   3  10      622.15      958.50    127.56 o 
  -9   3  10     1046.63     1014.70     81.97 o 
  -8   3  10       20.37       16.47     32.65 o 
  -7   3  10        2.46       15.90     31.17 o 
  -6   3  10     2257.26     2328.39    102.37 o 
  -5   3  10       21.23       21.63     25.81 o 
  -4   3  10     1864.84     1869.13     72.15 o 
  -3   3  10     1943.89     1943.01     72.96 o 
  -2   3  10      240.15      293.10     32.97 o 
  -1   3  10     2833.60     2768.52     74.49 o 
   0   3  10       41.81       46.75     21.94 o 
   1   3  10     4592.59     4483.03     97.85 o 
   2   3  10      451.38      495.03     41.10 o 
   3   3  10      813.22      850.02     52.42 o 
   4   3  10     3429.43     3225.26     91.11 o 
   5   3  10       41.33       36.01     27.26 o 
   6   3  10     1498.70     1516.98     72.41 o 
   7   3  10       19.23       95.53     30.04 o 
 -11   4  10        3.51       84.44     44.56 o 
 -10   4  10      521.46      704.86     75.44 o 
  -9   4  10     1086.13      983.81    189.37 o 
  -8   4  10       94.33       90.73     39.54 o 
  -7   4  10     3199.67     3311.40    169.86 o 
  -6   4  10       95.23       93.26     38.73 o 
  -5   4  10     2646.21     2661.01     87.00 o 
  -4   4  10     1933.00     1888.81     74.31 o 
  -3   4  10     1443.83     1613.73     68.92 o 
  -2   4  10     4035.49     4178.33    101.98 o 
  -1   4  10      119.11      115.42     26.31 o 
   0   4  10     2683.70     2563.39     73.26 o 
   1   4  10      512.43      600.34     43.16 o 
   2   4  10     2821.09     2709.20     78.97 o 
   3   4  10      990.81     1043.26     57.39 o 
   4   4  10      172.34      220.73     33.46 o 
   5   4  10     1392.84     1408.40     65.36 o 
   6   4  10       63.13      108.10     31.39 o 
   7   4  10     1511.64     1379.70     75.60 o 
 -10   5  10       57.58       45.78     36.21 o 
  -9   5  10       48.34      154.60     43.23 o 
  -8   5  10       20.76       22.90     33.38 o 
  -7   5  10      125.37       75.61     36.65 o 
  -6   5  10       77.49       54.69     31.40 o 
  -5   5  10       81.73       99.77     32.80 o 
  -4   5  10       40.17       22.40     26.30 o 
  -3   5  10      884.00      871.97     57.77 o 
  -2   5  10       10.14        7.86     32.88 o 
  -1   5  10       80.79       64.08     23.92 o 
   0   5  10        7.46       14.94     20.36 o 
   1   5  10        2.03        5.79     18.08 o 
   2   5  10        0.05       22.36     21.02 o 
   3   5  10      132.09      193.89     41.89 o 
   4   5  10       98.40       57.43     26.64 o 
   5   5  10       20.89       12.35     23.43 o 
   6   5  10       11.75       24.21     25.46 o 
   7   5  10       19.68       42.82     29.37 o 
 -10   6  10      133.20      164.62     71.59 o 
  -9   6  10      132.69      187.38     72.38 o 
  -8   6  10      424.54      540.87     94.63 o 
  -7   6  10     1073.16     1115.72     67.48 o 
  -6   6  10       21.20       -3.19     25.92 o 
  -5   6  10      712.01      806.64     57.44 o 
  -4   6  10      708.49      726.77     54.58 o 
  -3   6  10      738.89      860.87     94.99 o 
  -2   6  10      533.49      473.12     46.50 o 
  -1   6  10     1971.46     2002.65     72.97 o 
   0   6  10     1542.75     1588.49     59.65 o 
   1   6  10       23.16        1.44     23.78 o 
   2   6  10      834.99      919.06     53.64 o 
   3   6  10     1016.11      990.38     56.95 o 
   4   6  10      603.05      597.98     48.07 o 
   5   6  10      180.71      218.04     38.67 o 
   6   6  10        1.26       12.16     31.69 o 
   7   6  10      453.51      456.15     49.61 o 
 -10   7  10       29.54       66.35     55.87 o 
  -9   7  10      379.28      565.60    100.04 o 
  -8   7  10     1029.53      908.39    114.70 o 
  -7   7  10      166.86      199.01     52.79 o 
  -6   7  10     1972.40     2069.35    104.24 o 
  -5   7  10        2.43       -5.10     25.44 o 
  -4   7  10     1864.32     2087.58     81.50 o 
  -3   7  10     1699.21     1690.49     73.04 o 
  -2   7  10     3169.50     3397.55     98.60 o 
  -1   7  10     1018.45     1167.93     72.10 o 
   0   7  10      164.17      176.31     34.01 o 
   1   7  10     2180.59     2280.02     72.49 o 
   2   7  10      744.39      687.03     47.60 o 
   3   7  10     1442.85     1505.86     94.45 o 
   4   7  10      824.49      919.39    138.90 o 
   5   7  10      142.67      156.17     39.60 o 
   6   7  10     1653.16     1681.83     75.23 o 
 -10   8  10       28.21      100.53     58.76 o 
  -9   8  10       77.19      110.84     62.71 o 
  -8   8  10       26.27      -20.41     97.74 o 
  -7   8  10       47.52       57.58     41.19 o 
  -6   8  10       13.67       32.99     36.67 o 
  -5   8  10      167.68      198.92     49.01 o 
  -4   8  10       29.42       35.76     37.09 o 
  -3   8  10       45.71       12.88     32.99 o 
  -2   8  10      147.04      173.65     46.55 o 
  -1   8  10        0.02       -8.79     25.07 o 
   0   8  10       96.07      113.99     32.17 o 
   1   8  10       20.63        6.20     21.60 o 
   2   8  10      425.16      487.70     43.86 o 
   3   8  10      257.74      226.69     34.84 o 
   4   8  10        5.86       22.27     25.47 o 
   5   8  10       57.93       58.05     29.71 o 
   6   8  10      153.28      177.08     53.73 o 
  -9   9  10      316.61      444.27     93.24 o 
  -8   9  10       29.33       38.20     43.31 o 
  -7   9  10      171.39      219.70     55.57 o 
  -6   9  10       53.72       78.22     44.07 o 
  -5   9  10       25.55       50.50     40.17 o 
  -4   9  10      254.89      237.87     52.16 o 
  -3   9  10       56.82       69.86     37.83 o 
  -2   9  10       87.09       71.13     38.10 o 
  -1   9  10      419.37      401.38     59.40 o 
   0   9  10        0.50        3.45     32.27 o 
   1   9  10      518.16      568.94     76.84 o 
   2   9  10        1.35       20.89     25.77 o 
   3   9  10       92.60      115.94     31.58 o 
   4   9  10      195.67      184.62     34.27 o 
   5   9  10      250.68      293.46     41.64 o 
   6   9  10       10.05       46.51     43.96 o 
  -9  10  10      318.58      267.86     78.22 o 
  -8  10  10       48.05        1.03    101.58 o 
  -7  10  10     1313.84     1344.54    102.23 o 
  -6  10  10       32.48       39.98     40.14 o 
  -5  10  10     1298.73     1315.02    114.62 o 
  -4  10  10       70.99       76.99     42.56 o 
  -3  10  10     1127.34     1058.25     85.02 o 
  -2  10  10      469.25      450.06    123.17 o 
  -1  10  10      295.70      278.33     54.65 o 
   0  10  10     1570.45     1829.51    112.86 o 
   1  10  10      315.69      319.94     45.01 o 
   2  10  10     1355.67     1342.31     86.03 o 
   3  10  10      621.51      648.17     60.40 o 
   4  10  10      510.10      534.88     57.71 o 
   5  10  10      591.16      691.44     65.11 o 
  -8  11  10      283.05      421.49    124.26 o 
  -7  11  10       98.15      134.91     50.23 o 
  -6  11  10      359.43      342.67     87.40 o 
  -5  11  10       41.77      -40.69     32.29 o 
  -4  11  10      597.82      616.71     73.46 o 
  -3  11  10      261.38      354.65    106.87 o 
  -2  11  10       60.26       46.73     39.35 o 
  -1  11  10      348.68      297.59     57.42 o 
   0  11  10        0.26        4.55     64.57 o 
   1  11  10      720.22      730.19    143.20 o 
   2  11  10       59.62      121.94     35.68 o 
   3  11  10      920.68     1296.24    141.43 o 
   4  11  10      333.69      442.32     98.82 o 
   5  11  10        1.85       82.89     38.66 o 
  -8  12  10       61.88       55.16    106.04 o 
  -7  12  10       16.17        7.13     41.17 o 
  -6  12  10       78.08       64.29     43.28 o 
  -5  12  10       11.62      -24.88     53.41 o 
  -4  12  10        0.54        8.00     52.39 o 
  -3  12  10      258.18      155.37     48.50 o 
  -2  12  10        0.20      -45.70     30.47 o 
  -1  12  10       51.50       38.56     38.25 o 
   0  12  10       12.16        0.69     48.19 o 
   1  12  10       92.61      120.55     65.94 o 
   2  12  10       19.45       59.69     38.91 o 
   3  12  10        0.17       56.96     35.95 o 
   4  12  10      102.39      125.51     65.83 o 
  -7  13  10       90.39       57.22     52.84 o 
  -6  13  10      395.57      383.37     67.38 o 
  -5  13  10        4.11      -84.89     56.59 o 
  -4  13  10      284.47      339.61    103.91 o 
  -3  13  10      381.14      447.02    106.82 o 
  -2  13  10      271.27      286.74     90.72 o 
  -1  13  10     1200.95     1440.58    158.60 o 
   0  13  10        0.03       11.76     52.34 o 
   1  13  10     1126.53     1090.13    142.64 o 
   2  13  10      183.09      123.94     72.04 o 
   3  13  10      338.82      430.89     67.51 o 
  -6  14  10       15.56      -81.82     74.36 o 
  -5  14  10      960.43      711.22    137.48 o 
  -4  14  10      468.49      600.42    123.26 o 
  -3  14  10      770.75      472.93    109.46 o 
  -2  14  10      396.18      494.01    116.72 o 
  -1  14  10       79.50       51.02     67.20 o 
   0  14  10      930.13      941.26    139.89 o 
   1  14  10      170.55      270.18     88.45 o 
   2  14  10      402.69      285.45     90.88 o 
   3  14  10      214.40      243.44     87.70 o 
  -5  15  10      127.07       92.34     88.87 o 
  -4  15  10       20.81       37.78     78.42 o 
  -3  15  10        0.38       -1.24     64.54 o 
  -2  15  10      130.03       15.44     64.34 o 
  -1  15  10      163.12       64.24     80.43 o 
   0  15  10        0.17       -7.84     59.02 o 
   1  15  10       72.21      165.40     82.49 o 
  -2  16  10      138.83       86.95     89.83 o 
  -1  16  10       23.61       37.41     71.07 o 
 -10   1  11       36.97       97.93     49.63 o 
  -9   1  11      681.73      781.90     79.16 o 
  -8   1  11        7.73       43.97     38.06 o 
  -7   1  11      121.33      175.25     48.43 o 
  -6   1  11      339.84      436.11     61.67 o 
  -5   1  11      674.34      595.57     68.29 o 
  -4   1  11     1000.27     1024.14     60.87 o 
  -3   1  11       25.64       74.68     24.29 o 
  -2   1  11     1700.00     1677.57     62.86 o 
  -1   1  11      145.46      203.42     31.88 o 
   0   1  11     1499.18     1354.43     58.02 o 
   1   1  11      414.97      429.21     40.87 o 
   2   1  11       74.32       87.03     27.53 o 
   3   1  11     1650.45     1742.45     78.74 o 
   4   1  11      369.69      414.53     43.38 o 
   5   1  11      917.97      844.29     86.75 o 
   6   1  11      780.76      845.21     61.33 o 
   7   1  11       96.72      109.56     32.83 o 
 -10   2  11     1726.12     1931.70    110.62 o 
  -9   2  11        1.71       67.97     40.59 o 
  -8   2  11      660.98      721.08     74.01 o 
  -7   2  11      440.00      421.14     60.62 o 
  -6   2  11      526.46      522.04     64.24 o 
  -5   2  11     1873.43     2020.61    100.81 o 
  -4   2  11       16.45       11.61     26.61 o 
  -3   2  11     3423.81     3409.69    122.23 o 
  -2   2  11     1422.25     1391.36     57.66 o 
  -1   2  11     1018.50      974.09     52.28 o 
   0   2  11     3691.00     3577.30    135.50 o 
   1   2  11      205.78      181.54     31.50 o 
   2   2  11     1729.23     1578.31     63.93 o 
   3   2  11      131.53      119.47     29.88 o 
   4   2  11     1692.51     1731.80     72.14 o 
   5   2  11      931.76      917.05     60.93 o 
   6   2  11      454.46      524.22     52.44 o 
 -10   3  11       20.67      157.65     68.18 o 
  -9   3  11        2.46       45.59     38.97 o 
  -8   3  11      248.09      303.29     57.00 o 
  -7   3  11       19.95        1.05     36.53 o 
  -6   3  11      183.41      156.41     46.24 o 
  -5   3  11        0.11       22.89     28.22 o 
  -4   3  11      722.25      747.79     56.87 o 
  -3   3  11      101.99       40.21     37.72 o 
  -2   3  11      772.94      816.72     49.50 o 
  -1   3  11      221.68      225.93     32.85 o 
   0   3  11      182.12      196.28     36.61 o 
   1   3  11      325.66      377.40     38.73 o 
   2   3  11      111.46      134.13     30.18 o 
   3   3  11       66.61       89.42     28.09 o 
   4   3  11       74.16      139.90     33.13 o 
   5   3  11      368.67      477.75     49.60 o 
   6   3  11      125.36      152.21     36.06 o 
 -10   4  11      105.17      227.87     95.21 o 
  -9   4  11       10.09       88.71     42.23 o 
  -8   4  11        9.02       39.02     36.26 o 
  -7   4  11      120.48       92.83     41.96 o 
  -6   4  11      923.98      908.04     78.67 o 
  -5   4  11      626.69      647.78     54.04 o 
  -4   4  11       61.96       53.12     30.77 o 
  -3   4  11      325.25      312.68     41.98 o 
  -2   4  11      133.96      167.68     47.11 o 
  -1   4  11       31.50       71.65     25.26 o 
   0   4  11      984.60      959.37     83.39 o 
   1   4  11       53.46       32.29     23.14 o 
   2   4  11       76.91      109.55     28.93 o 
   3   4  11        4.73        5.13     23.08 o 
   4   4  11      179.30      206.88     35.97 o 
   5   4  11      134.94      130.73     34.21 o 
   6   4  11       24.33       54.85     30.41 o 
 -10   5  11       32.87       20.34     44.40 o 
  -9   5  11     1308.18     1297.45    174.07 o 
  -8   5  11      271.71      299.61     55.07 o 
  -7   5  11      468.07      654.85     69.46 o 
  -6   5  11      843.19      713.93     81.20 o 
  -5   5  11      124.05       70.22     34.00 o 
  -4   5  11     2109.65     2096.15     82.33 o 
  -3   5  11        9.11       44.95     30.07 o 
  -2   5  11     1453.78     1492.82     87.18 o 
  -1   5  11     1190.79     1176.82     56.49 o 
   0   5  11     1050.69     1037.65     56.60 o 
   1   5  11     1385.17     1382.33     59.65 o 
   2   5  11      171.63      157.86     32.24 o 
   3   5  11     2259.05     2299.05     79.81 o 
   4   5  11       18.93       23.07     22.86 o 
   5   5  11     1080.35     1171.31     93.82 o 
   6   5  11      562.27      676.18     98.44 o 
 -10   6  11      278.53      299.90     85.22 o 
  -9   6  11       26.06      102.40     59.86 o 
  -8   6  11      161.09      268.94     80.48 o 
  -7   6  11      381.93      287.68     80.23 o 
  -6   6  11     1004.51      975.24     66.88 o 
  -5   6  11       91.46       99.65     35.32 o 
  -4   6  11       29.22        9.56     26.60 o 
  -3   6  11     1931.74     1962.27     79.87 o 
  -2   6  11        5.13        6.55     25.92 o 
  -1   6  11      641.44      862.56     91.12 o 
   0   6  11       78.51       86.12     26.30 o 
   1   6  11      138.84      116.10     29.29 o 
   2   6  11      854.36      795.52     52.80 o 
   3   6  11        1.55       19.81     24.02 o 
   4   6  11      434.24      491.09     48.12 o 
   5   6  11      384.70      361.36     48.26 o 
   6   6  11      207.47      222.31     41.83 o 
  -9   7  11       20.44      178.99     71.95 o 
  -8   7  11       68.53       20.45     49.66 o 
  -7   7  11      163.03      163.06     80.67 o 
  -6   7  11      156.29       98.03     46.55 o 
  -5   7  11       34.36       69.18     77.90 o 
  -4   7  11       59.56       61.24     32.95 o 
  -3   7  11        0.10       42.00     30.18 o 
  -2   7  11        1.71       -5.28     26.10 o 
  -1   7  11       15.61       23.99     38.88 o 
   0   7  11      670.37      620.65     52.64 o 
   1   7  11       27.66      -25.08     20.20 o 
   2   7  11       12.54       28.97     23.82 o 
   3   7  11      130.22      121.79     33.24 o 
   4   7  11       31.12       49.25     27.21 o 
   5   7  11       20.14       25.39     27.64 o 
   6   7  11       56.98       77.66     43.39 o 
  -9   8  11       55.31      123.05     65.52 o 
  -8   8  11     1224.93      819.72    113.96 o 
  -7   8  11      155.73      163.10    111.80 o 
  -6   8  11      950.23      923.64    219.21 o 
  -5   8  11      662.86      739.80     77.43 o 
  -4   8  11      151.83      206.56     52.59 o 
  -3   8  11     1171.39     1309.82     94.83 o 
  -2   8  11       34.52       28.35     36.05 o 
  -1   8  11     1019.63     1058.99    129.68 o 
   0   8  11     1617.25     1668.39     89.84 o 
   1   8  11      428.71      428.28     43.01 o 
   2   8  11      946.19      988.31     64.59 o 
   3   8  11       76.94       71.96     31.93 o 
   4   8  11      980.01      895.90     59.93 o 
   5   8  11      116.35      114.78     36.71 o 
  -8   9  11        2.75       89.96     58.61 o 
  -7   9  11      187.16      177.64    124.62 o 
  -6   9  11      275.55      248.64     60.64 o 
  -5   9  11      238.03      263.39     55.66 o 
  -4   9  11      531.52      745.42     77.98 o 
  -3   9  11       16.94      -23.13     47.95 o 
  -2   9  11     1018.11     1244.79    202.08 o 
  -1   9  11      240.49      268.29     56.11 o 
   0   9  11      179.47      195.84     48.28 o 
   1   9  11      567.18      592.41     69.24 o 
   2   9  11       12.38       36.28     35.48 o 
   3   9  11     1047.93     1092.17     76.26 o 
   4   9  11       96.39      124.99     39.35 o 
   5   9  11       10.48       61.79     31.28 o 
  -8  10  11       19.75       -7.29     72.49 o 
  -7  10  11       18.40       65.46     46.16 o 
  -6  10  11        0.05      -55.44     36.96 o 
  -5  10  11        3.67      -18.38     36.55 o 
  -4  10  11      126.33      112.04     48.36 o 
  -3  10  11        0.68       41.89     40.08 o 
  -2  10  11       48.32       19.77     39.07 o 
  -1  10  11        9.74       40.72     36.08 o 
   0  10  11        7.97       -6.44     52.06 o 
   1  10  11       96.03       86.61     58.05 o 
   2  10  11      252.83      210.48     48.58 o 
   3  10  11       14.10       98.29     48.14 o 
   4  10  11        8.41       29.08     36.34 o 
  -7  11  11      433.80      432.52     70.74 o 
  -6  11  11       35.15       27.90     58.65 o 
  -5  11  11       44.02       -3.70     40.21 o 
  -4  11  11      457.48      464.69     70.66 o 
  -3  11  11      116.02       62.82     44.72 o 
  -2  11  11      369.81      364.39     61.74 o 
  -1  11  11      126.03      284.28     60.93 o 
   0  11  11      398.74      349.16     61.35 o 
   1  11  11      735.75      730.09     97.54 o 
   2  11  11       13.91       38.32     33.62 o 
   3  11  11      874.55     1099.81    137.37 o 
   4  11  11        3.85       88.65     56.44 o 
  -7  12  11      346.28      216.09     87.87 o 
  -6  12  11      153.63      190.33     56.61 o 
  -5  12  11      584.99      611.04     77.48 o 
  -4  12  11        0.07        9.95     40.30 o 
  -3  12  11      556.00      545.44     73.28 o 
  -2  12  11      603.53      743.84     83.64 o 
  -1  12  11      450.61      383.23     66.43 o 
   0  12  11      808.68      978.87    138.32 o 
   1  12  11      147.45      177.38     78.69 o 
   2  12  11     1149.00      875.42    129.84 o 
   3  12  11      165.29      301.95     62.38 o 
  -6  13  11       78.31       21.31     48.48 o 
  -5  13  11       53.93      -38.18     71.52 o 
  -4  13  11      455.34      478.54    118.79 o 
  -3  13  11       45.32       95.48     70.76 o 
  -2  13  11      269.05      161.75     75.68 o 
  -1  13  11       91.77      142.32     74.28 o 
   0  13  11       21.08       40.57     58.77 o 
   1  13  11      245.10      226.74     88.64 o 
   2  13  11      148.81      288.87     90.29 o 
  -4  14  11        6.15      -33.12     68.78 o 
  -3  14  11      235.64       40.93     74.61 o 
  -2  14  11       44.97       51.57     66.07 o 
  -1  14  11      102.85      105.40     72.09 o 
   0  14  11      147.94      205.94     85.30 o 
   1  14  11        8.04       85.98     68.07 o 
 -10   0  12      502.54      510.51    100.14 o 
  -9   0  12      155.11      232.96     79.32 o 
  -8   0  12      311.44      463.11     96.38 o 
  -7   0  12        0.32      -37.66     53.67 o 
  -6   0  12     1975.70     1980.62    151.04 o 
  -5   0  12      197.01      333.31     88.27 o 
  -4   0  12     1171.63     1219.63    126.53 o 
  -3   0  12     1959.14     1914.09     97.87 o 
  -2   0  12       13.58       37.27     36.08 o 
  -1   0  12     1734.39     1739.89    113.00 o 
   0   0  12      772.06      820.17    155.05 o 
   1   0  12     2036.65     2107.29    106.85 o 
   2   0  12     1619.93     1610.72    135.33 o 
   3   0  12        1.42       16.91     37.73 o 
   4   0  12     4074.95     3857.10    153.80 o 
   5   0  12      222.95      204.10     54.78 o 
   6   0  12     1043.23      987.71    170.66 o 
 -10   1  12      426.18      457.82     68.82 o 
  -9   1  12       81.76      168.98     51.05 o 
  -8   1  12        0.11      -18.12     38.42 o 
  -7   1  12      289.47      291.18     59.67 o 
  -6   1  12      259.03      211.49     54.71 o 
  -5   1  12      356.59      353.03     61.81 o 
  -4   1  12      589.45      726.46     91.96 o 
  -3   1  12      443.26      415.05     63.01 o 
  -2   1  12     1821.58     1876.82     70.09 o 
  -1   1  12       48.97       36.60     23.41 o 
   0   1  12      644.01      648.88     60.52 o 
   1   1  12        8.83       32.55     23.12 o 
   2   1  12      478.07      446.21     45.12 o 
   3   1  12      794.17      789.01     62.57 o 
   4   1  12      202.51      203.17     37.84 o 
   5   1  12      399.40      428.92     78.97 o 
 -10   2  12       39.77      119.44     51.85 o 
  -9   2  12      160.95      252.64     58.92 o 
  -8   2  12       24.54       64.81     44.45 o 
  -7   2  12        4.56        8.75     37.43 o 
  -6   2  12      131.86      199.58     52.57 o 
  -5   2  12       10.31       -7.31     39.80 o 
  -4   2  12      643.30      684.85     57.87 o 
  -3   2  12       82.98      158.23     51.01 o 
  -2   2  12      135.78      172.78     32.33 o 
  -1   2  12     3741.96     3880.78     98.30 o 
   0   2  12       15.57       24.12     24.17 o 
   1   2  12      301.65      359.89     49.02 o 
   2   2  12      206.00      172.64     37.60 o 
   3   2  12       49.06       43.65     26.49 o 
   4   2  12      134.88      167.74     35.59 o 
   5   2  12        2.02       25.51     25.44 o 
  -9   3  12      216.41      211.93     52.30 o 
  -8   3  12       73.41      110.72     61.31 o 
  -7   3  12     1163.94     1180.37     90.90 o 
  -6   3  12       12.61        8.16     38.60 o 
  -5   3  12      690.24      739.87     76.17 o 
  -4   3  12     1125.18     1201.85     70.22 o 
  -3   3  12      808.63      887.54     78.00 o 
  -2   3  12      213.48      219.80     50.76 o 
  -1   3  12      190.51      211.27     35.08 o 
   0   3  12      311.83      331.70     39.59 o 
   1   3  12       82.01       79.66     28.20 o 
   2   3  12      681.02      556.43     48.78 o 
   3   3  12     1495.57     1428.27     68.15 o 
   4   3  12       28.86       19.67     27.65 o 
   5   3  12      947.90     1020.92     82.21 o 
  -9   4  12       79.55      202.78     52.33 o 
  -8   4  12      588.10      616.69    138.40 o 
  -7   4  12       87.05       86.68     47.05 o 
  -6   4  12      678.84      775.83     78.67 o 
  -5   4  12      220.88      210.04     41.25 o 
  -4   4  12      596.23      715.39     90.44 o 
  -3   4  12     1958.63     1931.12     83.49 o 
  -2   4  12      303.27      218.82     52.98 o 
  -1   4  12     1163.51     1085.64     57.64 o 
   0   4  12       13.96       27.02     24.59 o 
   1   4  12      968.92      878.28     56.28 o 
   2   4  12      295.73      313.17     44.05 o 
   3   4  12      736.79      730.67     55.13 o 
   4   4  12      859.23      836.27     72.63 o 
   5   4  12        8.49       25.60     27.26 o 
  -9   5  12       12.45      119.87     65.02 o 
  -8   5  12       34.20      114.65     44.95 o 
  -7   5  12        3.49      -26.73     37.18 o 
  -6   5  12       19.10       46.78     51.96 o 
  -5   5  12        5.28      -19.30     29.88 o 
  -4   5  12       73.25      100.34     34.64 o 
  -3   5  12        9.18       -8.99     31.83 o 
  -2   5  12        1.25      -48.34     32.22 o 
  -1   5  12        2.35       -7.93     26.29 o 
   0   5  12       30.42       25.09     25.27 o 
   1   5  12       30.54       18.95     23.59 o 
   2   5  12       67.13       37.02     26.86 o 
   3   5  12       42.80       16.93     44.66 o 
   4   5  12       20.93       40.77     27.84 o 
   5   5  12       72.16       78.06     31.45 o 
  -9   6  12      486.25      443.04    100.09 o 
  -8   6  12      365.84      393.86     94.49 o 
  -7   6  12       27.88      100.30     65.39 o 
  -6   6  12      823.76      974.38     89.71 o 
  -5   6  12        0.92        1.12     31.64 o 
  -4   6  12      461.52      473.89     57.73 o 
  -3   6  12      202.27      255.43     43.18 o 
  -2   6  12       78.97       44.95     48.76 o 
  -1   6  12      865.46      760.02    120.57 o 
   0   6  12       38.71       19.77     23.63 o 
   1   6  12     1096.52     1008.52     60.11 o 
   2   6  12       67.84       59.34     29.15 o 
   3   6  12      382.66      346.26     44.32 o 
   4   6  12      236.13      226.93     39.88 o 
   5   6  12        0.29       35.19     27.75 o 
  -8   7  12      116.57      147.78     69.13 o 
  -7   7  12     1427.91     1287.88    139.36 o 
  -6   7  12       20.28       51.23     44.56 o 
  -5   7  12      735.19      764.83     82.99 o 
  -4   7  12      802.11      736.40     78.56 o 
  -3   7  12      484.29      500.97     55.57 o 
  -2   7  12     1171.23     1203.05     90.75 o 
  -1   7  12        0.79      -28.92     55.78 o 
   0   7  12     1079.88     1094.24    130.31 o 
   1   7  12      278.08      298.04     40.55 o 
   2   7  12      938.43      868.08     58.88 o 
   3   7  12      404.53      366.39     45.15 o 
   4   7  12      141.51      185.34     37.93 o 
  -8   8  12       99.91      141.24     72.93 o 
  -7   8  12       88.92       68.22     50.67 o 
  -6   8  12      131.13      154.89     54.85 o 
  -5   8  12        6.66      -38.42     34.23 o 
  -4   8  12       90.47       56.86     66.84 o 
  -3   8  12      770.49      716.71     78.24 o 
  -2   8  12        0.11      -26.21     78.86 o 
  -1   8  12      179.40       90.81     56.51 o 
   0   8  12       16.45      -71.99     54.82 o 
   1   8  12      364.55      448.51     52.42 o 
   2   8  12      132.05      156.94     34.95 o 
   3   8  12      177.83      166.78     35.26 o 
   4   8  12      356.34      346.43     54.31 o 
  -8   9  12      176.58      156.85     73.32 o 
  -7   9  12      445.26      391.02    121.18 o 
  -6   9  12        4.91      -44.43     40.75 o 
  -5   9  12       33.34      -32.83     47.75 o 
  -4   9  12      105.30       93.34     51.30 o 
  -3   9  12      103.66       96.22     54.33 o 
  -2   9  12      362.62      561.86     76.25 o 
  -1   9  12        0.29       -4.71     43.84 o 
   0   9  12      582.86      598.73     76.58 o 
   1   9  12       59.32      -10.65     63.14 o 
   2   9  12      276.35      198.42     48.66 o 
   3   9  12      231.91      225.40     47.24 o 
  -7  10  12       21.36      -10.95     45.22 o 
  -6  10  12      525.05      493.93     78.18 o 
  -5  10  12       60.10        7.37     43.88 o 
  -4  10  12      461.29      487.02    101.63 o 
  -3  10  12      613.40      575.45    141.92 o 
  -2  10  12       30.88       77.54     47.44 o 
  -1  10  12     1570.63     1603.20    103.62 o 
   0  10  12      127.72      119.40     80.58 o 
   1  10  12      614.32      542.98     73.82 o 
   2  10  12      973.76      865.54     85.06 o 
   3  10  12      256.78      199.84     91.12 o 
  -6  11  12       15.86      -14.62     44.02 o 
  -5  11  12      463.67      515.56     76.27 o 
  -4  11  12      226.18      231.83     60.87 o 
  -3  11  12       54.24       48.70     48.71 o 
  -2  11  12      435.57      534.43    166.20 o 
  -1  11  12        3.04       62.30     46.15 o 
   0  11  12      325.57      334.28    123.90 o 
   1  11  12      188.03      100.48     54.95 o 
   2  11  12      143.38      122.19     51.72 o 
  -5  12  12       13.77       57.98     53.06 o 
  -4  12  12        5.36      -49.43     37.14 o 
  -3  12  12        0.09      -27.44     39.98 o 
  -2  12  12        6.00        3.74     59.21 o 
  -1  12  12       16.76       -7.83    105.71 o 
   0  12  12        8.68       61.05     56.26 o 
   1  12  12       42.50      112.61     70.81 o 
  -4  13  12      145.94      157.28     92.07 o 
  -3  13  12      235.47      243.96     95.02 o 
  -2  13  12      453.63      617.16    126.45 o 
  -1  13  12        3.06      129.65     71.65 o 
  -9   1  13       74.85       40.25    101.46 o 
  -8   1  13       72.39      121.11     51.98 o 
  -7   1  13      483.49      403.97     68.25 o 
  -6   1  13       76.36      107.72     51.91 o 
  -5   1  13     1640.74     1437.96    204.75 o 
  -4   1  13       22.52        9.15     45.69 o 
  -3   1  13      858.57      872.03    201.95 o 
  -2   1  13      613.77      622.45     51.18 o 
  -1   1  13        3.92       26.31     28.19 o 
   0   1  13     2859.99     2798.91    102.77 o 
   1   1  13       18.48       -4.43     24.67 o 
   2   1  13      662.41      632.78     54.05 o 
   3   1  13      477.07      461.43     51.36 o 
   4   1  13      450.01      544.48     57.10 o 
  -9   2  13      394.61      575.41     76.12 o 
  -8   2  13      228.45      304.12     62.80 o 
  -7   2  13       98.78      130.31     52.75 o 
  -6   2  13      227.31      346.54     89.86 o 
  -5   2  13        0.12      -24.77     43.36 o 
  -4   2  13     1349.88     1154.04     92.61 o 
  -3   2  13       52.34       12.77     43.82 o 
  -2   2  13      501.76      548.64     58.01 o 
  -1   2  13      905.03      834.75     56.46 o 
   0   2  13      532.17      531.71     49.26 o 
   1   2  13      654.32      681.86     54.02 o 
   2   2  13      118.22      109.78     32.63 o 
   3   2  13     1225.00     1236.81    157.40 o 
   4   2  13      417.35      496.86     52.19 o 
  -8   3  13        1.87       53.45     43.37 o 
  -7   3  13      238.26      274.67     62.50 o 
  -6   3  13       77.60       -2.59     46.74 o 
  -5   3  13       15.26       38.20     56.16 o 
  -4   3  13       82.94      129.17     41.83 o 
  -3   3  13      213.02      136.56     69.82 o 
  -2   3  13      119.28      115.19     38.40 o 
  -1   3  13        9.60       14.94     25.40 o 
   0   3  13       21.92       21.04     28.96 o 
   1   3  13       30.17       -0.19     24.68 o 
   2   3  13      110.72       93.68     31.97 o 
   3   3  13       25.10       39.67     38.86 o 
   4   3  13       99.94       63.66     35.59 o 
  -8   4  13       76.10      110.37     48.51 o 
  -7   4  13      173.81      191.10     58.72 o 
  -6   4  13      192.97      203.88     96.07 o 
  -5   4  13       55.09        6.05     44.30 o 
  -4   4  13      378.50      461.73     55.65 o 
  -3   4  13       23.71      -14.39     28.78 o 
  -2   4  13      198.89      204.74     58.83 o 
  -1   4  13      187.47      229.02     45.48 o 
   0   4  13      618.15      506.86     48.67 o 
   1   4  13      391.45      351.71     42.66 o 
   2   4  13       24.46       51.73     31.13 o 
   3   4  13      279.57      256.58     41.39 o 
   4   4  13      126.47      224.39     55.30 o 
  -8   5  13      380.05      522.50    105.22 o 
  -7   5  13      524.96      600.25     76.05 o 
  -6   5  13      199.52      211.91     54.73 o 
  -5   5  13      642.56      589.41     59.02 o 
  -4   5  13        1.20       23.58     38.75 o 
  -3   5  13     1111.31     1175.42     76.51 o 
  -2   5  13      280.94      188.86     56.56 o 
  -1   5  13      345.99      303.64     77.38 o 
   0   5  13      564.81      633.18     52.97 o 
   1   5  13       35.82       28.19     26.92 o 
   2   5  13      763.90      648.97     67.11 o 
   3   5  13        0.63       22.02     26.99 o 
   4   5  13      429.22      475.89     76.61 o 
  -8   6  13      269.25      254.96     87.01 o 
  -7   6  13       81.67      142.64     75.02 o 
  -6   6  13      267.48      219.65     80.67 o 
  -5   6  13        1.16        1.54     33.27 o 
  -4   6  13      381.96      434.84     56.42 o 
  -3   6  13      167.56      195.76     44.92 o 
  -2   6  13      361.29      367.79     52.51 o 
  -1   6  13      264.76      350.57     65.42 o 
   0   6  13        0.55      -12.75     31.36 o 
   1   6  13      904.56     1040.74     66.54 o 
   2   6  13        0.29       -0.95     37.02 o 
   3   6  13      290.45      334.18     45.49 o 
  -7   7  13        0.10       13.87     64.32 o 
  -6   7  13       56.52       74.74     52.19 o 
  -5   7  13       28.80       -9.10     58.42 o 
  -4   7  13        1.28       -0.43     90.87 o 
  -3   7  13        3.33        9.74     48.92 o 
  -2   7  13        3.16      -18.67     34.61 o 
  -1   7  13      100.36       40.67     64.77 o 
   0   7  13        0.71       16.28     43.75 o 
   1   7  13       35.24       21.33     28.63 o 
   2   7  13        0.24        3.83     26.95 o 
   3   7  13       55.07       74.05     32.64 o 
  -7   8  13      448.56      582.67    115.05 o 
  -6   8  13      424.29      431.00     74.65 o 
  -5   8  13       13.26      -28.45     39.15 o 
  -4   8  13      954.77      883.07     90.52 o 
  -3   8  13      122.73      201.78    129.09 o 
  -2   8  13      699.76      619.78     78.98 o 
  -1   8  13      791.58      795.06     86.39 o 
   0   8  13      384.40      386.45     95.93 o 
   1   8  13      994.45      988.65    134.14 o 
   2   8  13        7.48       39.73     39.56 o 
  -6   9  13       27.38       30.65     52.22 o 
  -5   9  13      326.07      380.48     72.41 o 
  -4   9  13       49.24       15.70     42.60 o 
  -3   9  13      334.07      275.24     67.52 o 
  -2   9  13      691.84      770.52    133.94 o 
  -1   9  13      253.21      257.80     62.03 o 
   0   9  13      743.00      906.26    103.80 o 
   1   9  13       14.24       27.99     75.80 o 
   2   9  13      661.48      583.10    109.51 o 
  -5  10  13        2.11      -29.44     47.64 o 
  -4  10  13      250.34      277.24     66.75 o 
  -3  10  13        2.25       17.46     75.45 o 
  -2  10  13      167.83      264.92     65.62 o 
  -1  10  13        5.52       -4.08     54.69 o 
   0  10  13       61.15       55.48     80.12 o 
   1  10  13       33.51       44.94     43.36 o 
  -4  11  13       20.92      -13.04     64.82 o 
  -3  11  13      656.91      487.56     88.57 o 
  -2  11  13       59.06       88.54    116.87 o 
  -1  11  13      177.90      105.17     53.32 o 
   0  11  13      317.54      309.71     67.56 o 
  -7   0  14      921.28     1006.65    140.09 o 
  -6   0  14      223.47      196.75     87.18 o 
  -5   0  14      354.52      350.10     96.18 o 
  -4   0  14     1224.80     1151.85    142.63 o 
  -3   0  14      586.71      578.61    111.08 o 
  -2   0  14      142.47      213.57     55.83 o 
  -1   0  14      322.83      239.91     56.86 o 
   0   0  14      281.59      290.47     90.84 o 
   1   0  14      228.37      230.74     59.36 o 
   2   0  14      143.83      168.48     55.73 o 
   3   0  14      806.57      669.11     83.74 o 
  -7   1  14       39.78       86.09     56.94 o 
  -6   1  14       13.78      -11.91     44.41 o 
  -5   1  14      228.09      206.07     60.11 o 
  -4   1  14      296.99      390.16     73.47 o 
  -3   1  14      246.53      170.79     58.68 o 
  -2   1  14      483.14      388.75     55.85 o 
  -1   1  14      940.69      845.01     60.18 o 
   0   1  14      215.40      208.15     40.58 o 
   1   1  14       78.60       71.62     33.38 o 
   2   1  14      319.94      272.28     64.55 o 
   3   1  14       77.01      130.68     35.27 o 
  -7   2  14        1.62       42.14     62.00 o 
  -6   2  14      222.12      119.03     54.71 o 
  -5   2  14        1.74      -64.81     43.21 o 
  -4   2  14      225.66      164.77     60.78 o 
  -3   2  14        2.98      -26.79     50.46 o 
  -2   2  14      232.51      201.66     45.77 o 
  -1   2  14      536.57      476.97     55.86 o 
   0   2  14      183.85      163.92     37.06 o 
   1   2  14       15.22       40.61     28.39 o 
   2   2  14       14.43        9.07     29.45 o 
   3   2  14      136.33      157.03     35.56 o 
  -7   3  14       28.62        3.95     46.40 o 
  -6   3  14      754.98      579.12     78.22 o 
  -5   3  14      293.44      262.14     97.75 o 
  -4   3  14      498.36      500.18    105.18 o 
  -3   3  14      538.20      568.87     64.29 o 
  -2   3  14        0.69      -34.21     44.85 o 
  -1   3  14     1088.23     1031.80     75.83 o 
   0   3  14      186.96      296.96     44.10 o 
   1   3  14      433.70      448.92     50.97 o 
   2   3  14      448.53      456.05     50.39 o 
  -7   4  14      264.99      169.77     59.65 o 
  -6   4  14        5.13       22.40     49.64 o 
  -5   4  14      137.53      155.43     59.85 o 
  -4   4  14      364.86      408.76     56.90 o 
  -3   4  14      211.62      212.06     68.01 o 
  -2   4  14      563.30      547.41     77.10 o 
  -1   4  14      127.88      130.91     43.94 o 
   0   4  14      334.06      280.41     43.81 o 
   1   4  14       94.52      157.36     36.48 o 
   2   4  14      248.61      287.34     44.56 o 
  -7   5  14       20.35       26.51     48.89 o 
  -6   5  14        2.88      -56.40     37.60 o 
  -5   5  14        3.64       -5.02     47.79 o 
  -4   5  14       19.19       38.94     34.59 o 
  -3   5  14       50.43       11.82     40.12 o 
  -2   5  14        1.01      -21.20     48.07 o 
  -1   5  14      145.94       62.70    119.76 o 
   0   5  14       22.48       -4.10     36.11 o 
   1   5  14        2.86       30.30     28.26 o 
   2   5  14       17.33       13.90     29.76 o 
  -6   6  14       71.81       31.36     74.98 o 
  -5   6  14       43.23       67.09     69.33 o 
  -4   6  14      196.70      235.52     51.33 o 
  -3   6  14        8.99       -3.00     37.91 o 
  -2   6  14      885.00      754.61     82.59 o 
  -1   6  14       49.67       -6.21     47.77 o 
   0   6  14      265.63      183.87     46.46 o 
   1   6  14       25.97       13.77     49.75 o 
  -6   7  14      414.90      414.21    106.21 o 
  -5   7  14      256.73      299.56     68.59 o 
  -4   7  14      344.22      432.21     85.71 o 
  -3   7  14      743.10      803.74     90.00 o 
  -2   7  14       12.68       -1.09     71.04 o 
  -1   7  14      729.99      634.10     80.16 o 
   0   7  14      614.40      640.47     83.04 o 
   1   7  14      315.93      299.19     68.10 o 
  -5   8  14       32.80       71.12     52.57 o 
  -4   8  14      247.26      287.23    116.88 o 
  -3   8  14        0.36       15.99     96.34 o 
  -2   8  14      323.94      261.36    109.14 o 
  -1   8  14       35.60       34.03     65.54 o 
   0   8  14      132.23      101.87     86.34 o 
  -3   9  14       41.94       77.19     52.78 o 
  -2   9  14        0.90       13.36     43.31 o 
  -1   9  14      254.54      137.02     57.80 o 
  -6   1  15      243.45      276.10     70.96 o 
  -5   1  15       52.31       -1.84     51.66 o 
  -4   1  15      696.40      689.51     89.74 o 
  -3   1  15       41.16       30.96     56.38 o 
  -2   1  15        0.50      -11.45     37.74 o 
  -1   1  15      560.17      548.64     55.21 o 
   0   1  15       37.95       71.47     35.80 o 
  -5   2  15      960.09      905.57    113.99 o 
  -4   2  15       39.13      -47.16     52.30 o 
  -3   2  15      306.91      379.93     73.68 o 
  -2   2  15      830.44      755.27     71.07 o 
  -1   2  15       52.52       24.23     37.42 o 
   0   2  15      607.96      517.16     53.39 o 
  -5   3  15       29.84       15.26     54.19 o 
  -4   3  15        4.08      -70.15     46.77 o 
  -3   3  15        5.90       30.34     53.87 o 
  -2   3  15        0.06       -8.82     49.66 o 
  -1   3  15       84.10       68.67     39.67 o 
   0   3  15        4.50      -67.67     45.11 o 
  -5   4  15      322.69      229.90     68.56 o 
  -4   4  15       28.47      -69.88     46.58 o 
  -3   4  15       80.69       73.35     44.05 o 
  -2   4  15       64.56       50.54     55.44 o 
  -1   4  15        0.09        5.73     38.08 o 
   0   4  15      398.10      282.90     54.93 o 
  -4   5  15      499.72      464.38     64.49 o 
  -3   5  15      545.89      504.95     63.80 o 
  -2   5  15      331.74      409.15     60.52 o 
  -1   5  15     1215.47     1324.11    110.35 o 
                                                 
